# Supplementary material for: Morphospace saturation in the stem-gnathostomes pteraspidiformes heterostracans: an early radiation of a ‘bottom’ heavy clade
Source: PeerJ. 2018 Jul 20;6:e5249. doi: 10.7717/peerj.5249 (PMC6055588; doi:10.7717/peerj.5249)
Supplement: Appendix S1 [file peerj-06-5249-s001.xlsx]

## Sheet: Foglio8
	Anchipteraspididae		Protopteraspididae		Protaspididae		Rhinopteraspididae		Doryaspidae		Psammosteidae		Pteraspidoidei incertae sedis
	Anchipteraspis		Protopteraspis		Cyrtaspidichthys		Errivaspis		Xylaspis		Drepanaspis		Europrotaspis
	Rachiaspis		Stegobranchiaspis		Cosmaspis		Rhinopteraspis		Woodfjordaspis		Psammosteus		Protaspis
	Ulutitaspis		Zascinaspis		Tuberculaspis		Althaspis		Doryaspis				Pteraspis
			Escharaspis		Helaspis		Brachipteraspis						Blieckaspis
			Gigantaspis		Psephaspis		Pavloaspis						Panamintaspis
			Loricopteraspis		Lampraspis								Alaeckaspis
			Canadapteraspis										Dnestraspis
			Miltaspis										Unarkaspis
													Larnovaspis
													Eucyclaspis
													Parapteraspis
													Podolaspis
													Mylopteraspidella
													Semipodolaspis
													Oreaspis
													Djurinaspis
													Lamiaspis
													Pirumaspis
													Mylopteraspis

## Sheet: Foglio1
	Matrix discrete characters
	Drepanaspis	1	0	0	0	?	0	?	1	?	?	?	2	0	?	?	1	0	1	1	0	1	3	4	?	?	1	0	1	4	0	0	0	1	0	?	?	?	1	?	0	0	0	?	?	1	?	3	?
	Psammosteus	?	?	?	?	?	?	?	1	?	?	?	2	0	?	?	1	0	1	1	0	1	3	4	?	?	1	0	1	4	0	0	0	0	0	?	?	?	1	?	0	?	0	?	?	1	?	?	?
	Alaeckaspis	1	0	0	?	?	1	?	1	?	?	?	1	1	1	1	1	0	0	0	1	1	2	1	?	1	1	0	0	?	1	0	0	1	1	1	?	?	0	?	0	0	1	1	?	?	?	?	?
	Althaspis	1	0	0	1	2	1	1	1	1	0	0	3	0	?	1	1	0	0	1	1	1	0	1	0	?	1	0	0	1	0	1	0	1	1	1	0	1	0	?	0	?	1	1	2	?	?	0	?
	Anchipteraspis	1	?	1	?	?	?	?	?	0	?	?	0	?	?	?	0	1	0	3	1	0	?	?	?	?	?	0	0	?	1	0	0	1	1	0	?	1	0	?	0	1	1	1	?	2	?	0	2
	Blieckaspis	1	0	0	1	2	1	1	1	?	?	?	1	1	1	1	1	0	1	0	1	1	?	?	?	0	1	0	0	1	1	0	0	1	1	1	0	?	0	?	0	?	1	1	?	2	0	0	?
	Brachipteraspis	1	0	0	1	2	1	1	1	?	?	?	3	1	0	1	1	0	0	1	1	1	0	0	1	?	1	0	0	1	0	1	0	1	1	1	0	?	0	?	0	0	1	1	2	?	?	?	1
	Canadapteraspis	1	0	0	3	?	1	0	1	0	1	?	1	1	1	0	1	0	0	1	1	1	2	3	2	1	1	0	0	1	0	0	0	1	1	1	0	1	0	?	0	0	1	1	1	2	0	0	0
	Cosmaspis	1	0	0	0	?	0	?	1	0	1	?	0	1	0	0	1	0	0	0	0	0	?	?	?	?	1	0	0	1	0	0	0	1	1	1	0	0	0	1	0	0	1	1	2	2	0	2	0
	Cyrtaspidichthys	1	0	0	0	?	1	1	1	?	?	?	0	0	?	1	1	0	0	0	0	0	?	?	?	?	1	0	0	1	0	0	0	1	1	1	0	?	0	?	0	0	1	1	2	?	0	2	0
	Djurinaspis	1	0	0	2	?	1	1	1	?	?	?	?	1	1	1	1	0	0	0	1	1	?	1	?	1	1	0	0	2	1	1	0	1	1	1	?	?	0	?	0	0	1	1	2	?	?	?	?
	Dnestraspis	1	0	0	0	?	0	?	1	?	?	?	1	0	?	1	1	0	0	?	1	1	2	3	?	1	1	0	0	1	1	0	0	1	1	1	0	?	0	?	0	0	1	1	2	?	?	?	?
	Doryaspis	1	0	0	3	?	1	1	1	?	?	?	2	0	?	1	1	0	1	1	1	1	1	3	1	1	1	0	0	2	1	0	1	0	0	?	?	?	1	?	1	?	1	1	?	?	?	?	?
	Errivaspis	1	0	0	1	2	1	1	1	1	1	0	3	0	?	1	1	0	0	1	1	1	0	0	1	1	1	0	0	3	0	1	0	1	1	1	0	1	0	0	0	0	1	1	2	2	?	0	2
	Escharaspis	1	0	0	1	1	1	1	1	1	?	0	0	1	0	1	1	0	1	?	1	1	2	3	?	1	1	0	0	?	0	0	0	?	?	?	?	?	0	?	0	0	1	1	?	0	0	0	?
	Eucyclaspis	1	0	0	1	2	1	1	1	0	1	?	0	1	1	1	1	0	0	2	0	?	?	?	?	?	1	0	0	3	0	0	0	1	1	1	1	?	0	?	0	?	1	?	?	2	1	0	?
	Europrotaspis	1	0	0	1	3	1	1	1	?	?	?	0	0	?	1	1	0	0	1	0	1	?	0	0	?	1	0	0	0	0	0	0	1	1	1	1	?	0	?	0	0	1	1	2	?	?	?	0
	Gigantaspis	1	0	0	1	?	1	1	1	1	?	0	0	1	0	1	1	0	0	?	1	1	2	0	0	?	1	0	0	1	0	0	0	1	1	1	0	1	0	?	0	0	1	1	?	?	0	0	0
	Helaspis	?	?	?	?	?	?	?	1	?	?	?	0	0	?	1	?	?	?	0	0	0	?	?	?	?	1	0	0	0	0	0	0	1	1	1	?	?	0	?	0	?	?	1	?	1	?	3	0
	Lamiaspis	?	0	0	1	?	1	1	1	?	?	?	0	1	1	1	1	0	1	?	1	1	2	1	2	1	?	0	?	1	1	1	0	1	1	1	0	0	?	?	0	0	1	1	2	2	1	0	0
	Lampraspis	1	0	0	0	?	1	0	1	0	1	?	0	1	0	1	1	0	0	1	1	1	2	1	?	0	1	0	0	?	0	0	0	1	1	1	?	?	0	?	0	0	1	1	?	2	0	1	?
	Larnovaspis	1	0	0	1	2	1	1	1	1	?	0	1	0	?	0	1	0	0	1	1	1	2	3	2	1	1	0	0	3	0	1	0	1	1	1	1	?	0	?	0	0	1	1	2	2	0	0	0
	Loricopteraspis	1	0	0	0	?	1	0	1	1	?	0	0	1	0	2	1	0	0	1	1	1	0	0	0	1	1	0	0	1	1	0	0	1	1	1	0	1	0	?	0	0	1	1	1	2	0	0	?
	Miltaspis	1	0	0	0	?	1	0	1	1	1	0	0	1	1	1	1	0	1	1	1	1	2	3	2	1	1	0	0	0	1	0	0	1	1	?	0	?	0	?	0	0	1	?	?	2	?	?	1
	Mylopteraspis	?	?	?	?	?	?	?	1	1	?	1	1	?	?	?	?	?	?	?	?	?	?	?	?	?	?	0	?	?	?	?	?	?	?	?	?	?	0	?	?	?	?	?	?	?	?	?	?
	Mylopteraspidella	1	0	0	0	?	1	0	1	0	1	?	1	1	1	1	1	0	0	1	1	1	2	3	0	?	1	0	0	0	0	1	0	1	1	?	0	?	0	?	0	0	1	?	?	?	?	0	?
	Oreaspis	1	0	0	0	?	1	0	1	?	?	?	1	0	?	1	1	0	0	0	1	?	?	?	?	?	1	0	0	?	1	?	0	1	1	?	0	?	0	?	0	0	1	1	?	2	1	0	?
	Palanasaspis	1	?	?	?	?	?	?	1	1	1	0	0	?	?	?	1	?	?	?	?	?	?	?	?	?	1	0	?	?	?	?	?	?	?	?	?	?	0	?	?	?	?	?	?	?	?	?	?
	Panamintaspis	1	0	0	1	1	1	1	1	?	?	?	1	1	1	0	1	0	1	2	1	1	0	2	?	0	1	0	0	1	1	0	0	1	1	1	0	1	0	?	0	?	1	1	2	2	0	0	0
	Parapteraspis	1	0	0	0	?	0	?	1	0	1	?	1	1	1	0	1	0	0	2	1	1	2	3	1	?	1	0	0	1	?	1	0	1	1	1	1	?	0	?	0	0	1	1	2	?	?	?	1
	Pavloaspis	1	0	0	3	?	0	?	1	?	?	?	1	1	1	0	1	0	0	1	1	1	?	2	?	?	1	0	0	?	1	1	?	?	?	?	?	?	0	?	0	0	1	1	?	?	?	?	?
	Pirumaspis	1	0	0	1	2	0	?	1	?	?	?	0	1	0	0	1	0	?	?	1	1	?	?	?	0	1	0	0	3	1	1	0	1	1	1	0	0	0	?	1	0	1	1	2	1	1	2	?
	Podolaspis	1	0	0	0	?	1	0	1	0	1	?	1	1	1	1	1	0	0	1	1	1	2	3	2	1	1	0	0	3	1	1	0	1	1	?	1	1	0	?	0	0	1	1	2	?	?	0	?
	Protaspis	1	0	0	1	3	1	1	1	?	?	?	0	1	1	1	1	0	0	0	0	0	?	?	?	?	1	0	0	1	0	0	0	1	1	1	0	0	0	?	0	0	1	1	2	2	0	0	?
	Protopteraspis_gosseleti	1	0	0	?	?	0	?	1	1	0	0	1	1	0	0	1	0	0	1	1	1	0	0	0	1	1	0	0	1	0	0	0	1	1	1	0	1	0	0	0	0	1	1	1	2	0	0	1
	Protopteraspis_primaeva	1	?	0	?	?	?	?	1	1	0	0	0	0	?	0	1	0	0	1	1	1	2	1	0	1	?	?	0	1	0	0	0	1	1	0	0	1	0	?	0	1	1	1	1	2	0	0	1
	Psephaspis	1	?	0	0	?	?	?	?	?	?	?	?	?	?	?	?	?	?	?	?	?	?	?	?	?	1	0	?	?	0	0	0	1	1	1	0	0	?	?	?	?	?	1	2	1	?	3	?
	Pteraspis	1	0	0	0	?	0	?	1	1	1	0	3	1	1	0	1	0	0	1	1	1	0	0	0	1	1	0	0	1	0	0	0	1	1	1	0	?	0	?	0	0	1	1	2	2	?	0	2
	Rachiaspis	1	?	1	?	?	?	?	?	?	?	?	0	?	?	?	0	1	0	?	1	0	?	?	?	?	?	0	0	0	0	0	0	1	1	0	?	1	0	?	0	1	1	1	0	?	?	0	?
	Rhinopteraspis	1	0	0	1	2	1	1	1	1	1	1	3	0	?	2	1	0	0	?	1	1	0	0	0	1	1	0	0	1	1	1	0	1	1	1	0	1	0	?	0	0	1	1	2	2	0	0	1
	Semipodolaspis	1	0	0	0	?	1	0	1	?	?	?	1	1	1	1	1	0	0	2	1	1	2	1	?	?	1	0	0	1	1	1	0	1	1	1	0	?	0	?	0	0	1	1	?	?	?	?	?
	Stegobranchiaspis	1	0	0	1	1	1	1	1	1	0	0	0	1	0	0	1	0	0	1	1	1	0	1	0	1	1	0	0	3	0	0	0	1	1	1	0	1	0	1	0	0	1	1	1	1	?	0	1
	Tuberculaspis	1	0	0	1	1	1	1	1	1	?	?	0	1	1	1	1	0	0	?	0	0	?	?	?	?	1	0	0	1	0	0	0	1	1	1	0	0	0	?	1	?	1	1	2	1	0	2	0
	Ulutitaspis	1	?	1	?	?	?	?	?	?	?	?	0	?	?	?	0	1	0	3	1	0	?	?	?	?	?	0	?	?	?	?	0	1	1	0	?	1	0	?	0	1	1	1	0	1	0	0	?
	Unarkaspis	1	0	0	1	3	1	1	1	1	?	0	0	0	?	0	1	0	0	1	1	1	2	3	1	1	1	0	0	1	0	1	0	1	1	1	1	?	0	?	0	0	1	1	2	0	0	0	0
	Woodfjordaspis	1	0	0	1	3	1	1	?	?	?	?	?	?	?	?	1	0	1	?	?	?	?	?	?	?	1	0	0	2	0	0	1	0	0	?	?	?	?	?	?	?	1	1	2	?	?	?	?
	Xylaspis	1	0	0	1	3	1	1	1	1	0	0	0	?	?	?	1	0	1	0	0	0	?	?	?	?	1	0	0	1	1	0	1	0	0	?	?	?	0	0	?	?	1	1	2	?	0	1	0
	Zascinaspis_carmani	1	?	0	1	1	1	1	1	0	1	?	0	1	0	0	1	0	1	1	1	1	?	?	?	?	1	0	0	1	0	0	0	1	1	1	0	0	0	1	0	0	1	1	2	2	0	1	0
	Zascinaspis_heintzi	1	0	0	1	1	1	1	1	1	0	0	0	0	?	1	1	0	0	1	1	1	?	0	?	?	1	0	0	1	0	0	0	1	1	1	0	1	0	?	0	0	1	1	1	?	?	0	0
[truncated: 17 more columns]

## Sheet: Foglio2
	DISCRETE CHARACTERS
		Coord 1	Coord 2	Coord 3	Coord 4	Coord 5	Coord 6	Coord 7	Coord 8	Coord 9	Coord 10	Coord 11	Coord 12	Coord 13	Coord 14	Coord 15	Coord 16	Coord 17	Coord 18	Coord 19	Coord 20	Coord 21	Coord 22	Coord 23
	Drepanaspis	0.29555	0.30111	-0.19479	-0.28823	0.046758	0.13302	-0.058226	-0.037885	0.084559	0.017601	0.13821	0.020501	-0.015448	0.069289	0.13158	0.11337	0.07692	0.03191	0.10214	-0.041648	0.15411	0.12038	-0.059888
	Psammosteus	0.35616	0.4344	0.10435	-0.27489	0.10969	-0.089832	0.093197	0.03305	-0.038372	-0.1844	-0.083005	0.13392	-0.090107	0.0061981	0.064869	-0.0054772	-0.066495	-0.072157	0.011788	-0.045815	-0.093753	-0.063438	-0.085067
	Alaeckaspis	-0.034222	-0.077465	-0.0085562	0.010036	0.053386	-0.040833	-0.036771	-0.10683	-0.03917	-0.032938	0.064212	-0.19729	0.22174	-0.039464	0.06643	-0.0014063	0.19221	0.065828	0.20991	-0.098071	-0.16312	-0.042742	0.12471
	Althaspis	-0.023894	-0.071245	0.071596	0.033459	-0.27476	0.071768	0.061342	0.062684	0.16332	-0.22133	0.13774	0.14058	-0.021124	-0.088878	0.052798	-0.16985	-0.35761	-0.019006	0.19316	-0.29631	0.070811	0.048189	0.13982
	Anchipteraspis	-0.41054	0.040337	0.16648	-0.072054	0.32403	-0.029047	-0.29151	-0.029384	0.14056	-0.15729	0.05854	0.11413	0.16596	0.108	-0.039235	0.076024	-0.083358	0.093046	0.045865	-0.092136	0.0021421	-0.050536	-0.055229
	Blieckaspis	-0.016934	-0.058658	0.072281	0.034922	0.17863	0.059057	-0.12747	-0.099843	-0.10846	-0.17816	-0.17504	0.088482	-0.094031	-0.094595	0.073027	-0.11538	-0.22737	0.065937	0.097929	-0.14276	0.22861	0.27087	-0.097116
	Brachipteraspis	0.034796	-0.14764	-0.091541	0.10691	-0.16433	0.072083	0.020572	0.069792	0.012288	-0.064151	-0.10621	-0.021956	-0.1975	0.081148	-0.39602	-0.060179	0.12322	-0.18511	-0.10632	-0.16103	0.13668	-0.042808	-0.032278
	Canadapteraspis	-0.010124	-0.034132	0.0089313	-0.17513	-0.031904	-0.2465	0.034296	-0.043116	-0.16719	0.063181	-0.2497	-0.37763	0.066117	0.10368	0.045809	-0.024111	0.0023492	-0.22764	-0.094022	-0.1312	0.16862	-0.084792	-0.22114
	Cosmaspis	-0.059552	0.16257	-0.29595	0.10693	0.085896	0.041354	-0.26646	0.15314	0.17146	0.30122	-0.14051	0.033358	0.023667	-0.16759	0.049262	0.065162	-0.10389	-0.031066	0.054751	-0.093654	-0.077925	0.050217	-0.035549
	Cyrtaspidichthys	0.043285	0.097219	-0.10718	0.16124	-0.13223	0.094745	0.11188	-0.17612	0.086326	0.1304	-0.21917	0.054629	0.24512	-0.19286	0.093905	0.089314	-0.026284	-0.18658	-0.14563	-0.019879	0.064239	0.2682	0.052724
	Djurinaspis	-0.030775	-0.17804	-0.02375	0.080772	0.04129	0.023233	0.045798	0.029527	0.10943	-0.0091974	0.09389	-0.062907	0.23059	-0.063521	-0.059021	-0.25124	0.11211	0.050564	0.072161	-0.1261	0.013217	-0.010154	-0.25793
	Dnestraspis	0.036323	-0.047504	-0.06883	-0.17387	-0.034787	0.15174	0.00041468	-0.17094	0.082169	0.11602	0.010734	-0.093105	0.18688	-0.095514	-0.087587	0.16606	-0.077114	0.26103	-0.055055	-0.026434	-0.07599	0.018613	0.059132
	Doryaspis	0.28689	-0.10954	0.44914	-0.095051	0.0897	-0.017622	-0.13733	0.020108	-0.031697	-0.1106	0.19046	-0.20155	0.15842	0.051827	-0.070298	0.067252	0.0013381	-0.0031609	-0.059902	0.039328	0.15417	0.020724	-0.077447
	Errivaspis	0.070153	-0.14558	0.011679	-0.069249	-0.21414	-0.058091	0.007783	-0.11717	0.2674	-0.080401	-0.017821	0.20635	-0.074867	0.013232	-0.035959	-0.2044	0.11576	-0.08555	-0.3606	0.069534	0.058124	0.14522	-0.026728
	Escharaspis	0.041629	0.0704	0.13249	0.019289	-0.064019	-0.12968	-0.0072924	0.13896	-0.31397	0.045655	0.081955	0.14377	-0.051102	-0.22381	-0.11141	-0.079943	0.22782	0.21739	0.095658	-0.22062	-0.095118	0.27253	0.043322
	Eucyclaspis	-0.046685	0.055709	-0.071829	0.061455	0.093646	-0.33553	-0.047358	0.060762	0.20204	-0.21534	-0.12556	0.14805	0.21099	0.37681	0.0090864	-0.13923	0.16676	-0.0016413	-0.024154	0.063487	-0.026159	0.10574	0.12775
	Europrotaspis	0.055227	0.076407	-0.0064341	0.1065	-0.10248	-0.065868	0.098374	-0.088122	0.22655	0.012354	-0.013372	-0.10608	-0.13337	0.28555	-0.18844	0.16434	0.054093	0.061847	0.36385	0.028087	-0.018592	-0.17149	0.29838
	Gigantaspis	-0.011727	-0.035332	0.047655	0.15499	-0.19169	-0.051058	-0.0072154	-0.012266	-0.14517	0.087443	0.0007654	0.060818	-0.14947	0.11605	-0.085721	0.10059	-0.04966	0.1898	0.094112	0.272	-0.0078626	0.33085	-0.11252
	Helaspis	-0.077644	0.34226	-0.11123	0.14059	-0.05717	-0.016211	0.13967	-0.21266	0.086189	0.092082	0.13639	-0.14744	0.091159	0.11499	-0.13085	-0.077028	-0.15309	0.038258	-0.093867	-0.019693	0.04238	-0.058203	-0.061941
	Lamiaspis	0.11547	-0.23648	-0.059788	0.10055	0.21302	-0.03443	0.15296	-0.19229	-0.18593	-0.071646	-0.029758	0.15713	-0.017385	0.10783	0.043554	-0.16749	-0.098087	-0.17753	0.34867	0.11563	-0.21284	-0.030131	0.061643
	Lampraspis	-0.061576	0.025941	-0.12529	-0.038646	-0.049515	-0.18036	-0.20424	0.027667	-0.077448	-0.018995	-0.057256	0.053943	-0.018327	-0.0060579	-0.19007	0.33629	-0.0056526	-0.22719	0.1084	0.1783	0.23492	0.054317	0.18751
	Larnovaspis	0.050644	-0.046052	-0.019476	-0.093162	-0.042613	-0.1288	0.25105	0.10041	0.14161	0.11875	-0.050509	0.24333	0.10819	-0.11116	-0.20682	-0.067723	-0.0061031	0.019942	-0.031687	-0.32946	-0.035136	-0.28032	0.044204
	Loricopteraspis	-0.04671	-0.13377	0.041699	0.045648	-0.064836	0.018526	-0.17851	-0.17274	-0.070652	0.092067	0.033666	0.14632	-0.21811	-0.13402	0.23969	0.331	0.24921	-0.15038	-0.052712	-0.22922	-0.028268	-0.27465	0.12328
	Miltaspis	0.020258	-0.046342	-0.015533	-0.19724	0.096198	-0.060922	-0.10832	-0.35371	-0.2239	0.20144	-0.02058	-0.37808	0.029054	-0.17666	-0.18572	-0.34615	0.18107	0.0074419	-0.10931	0.097018	0.013031	-0.0262	0.23528
	Mylopteraspis	-0.051446	0.10071	0.066777	0.013269	0.27865	0.33217	0.38391	0.034104	-0.0029458	-0.16936	-0.12948	-0.25224	-0.12255	-0.096934	-0.11391	0.07961	0.13575	0.0084511	-0.067402	0.026457	-0.13086	-0.01919	0.059231
	Mylopteraspidella	-0.028597	-0.071038	-0.18937	-0.046294	0.028031	-0.24226	0.060271	0.067916	-0.055338	-0.15514	0.091058	-0.15985	-0.32791	-0.20816	0.070556	0.0083566	-0.20291	-0.11496	0.04126	0.0088957	-0.16678	0.18507	-0.022548
	Oreaspis	-0.078708	-0.059665	0.00059903	-0.098922	0.049766	0.050113	-0.017119	-0.24623	0.17146	-0.060878	0.22971	-0.067926	-0.002863	-0.093886	-0.04938	0.11808	-0.24264	-0.31103	-0.14485	0.090706	-0.32	0.085519	-0.1167
	Palanasaspis	-0.001397	0.1091	0.065463	-0.023729	0.094932	-0.018046	0.06664	0.082759	-0.042648	0.17407	0.1846	0.26815	-0.081642	0.085793	0.17747	-0.1641	0.019004	-0.12421	-0.16912	0.29458	0.16126	-0.19081	-0.037982
	Panamintaspis	0.033311	-0.11581	0.059507	0.059967	0.055479	0.019737	0.02253	-0.018534	-0.18987	0.0034951	-0.22894	-0.075095	-0.084545	0.21132	0.053121	0.081713	-0.35329	0.2956	-0.4117	-0.078821	-0.045077	-0.08451	0.27701
	Parapteraspis	0.043805	-0.13672	-0.27522	-0.077671	0.061383	-0.086906	0.069404	0.16775	0.020234	0.037525	0.0051014	-0.12033	0.15361	0.074706	0.060901	0.054413	-0.032086	0.30276	-0.12298	0.069954	0.045526	0.14011	0.082504
	Pavloaspis	-0.014894	-0.17792	0.03417	-0.24775	0.14959	0.11705	0.089846	0.36725	0.087724	0.19357	-0.17005	-0.083344	-0.0001096	0.016798	0.15302	-0.08926	-0.066413	-0.23764	0.11786	0.0043923	0.014136	-0.041079	0.12443
	Pirumaspis	0.030242	-0.14906	-0.19134	0.00022533	0.17844	0.36408	-0.10022	0.20871	-0.05324	0.10907	0.3002	0.10905	-0.019365	0.18866	-0.28233	-0.050204	-0.047551	-0.1098	-0.069089	0.082147	-0.016358	0.057219	0.0015637
	Podolaspis	-0.022339	-0.15801	-0.020859	-0.13135	0.21841	-0.30394	0.10106	-0.037018	0.15038	0.10878	0.079855	0.083231	-0.12597	0.0060844	-0.0014419	0.26352	0.16577	0.11987	-0.040908	-0.15068	-0.034612	0.16824	-0.15636
	Protaspis	-0.0068249	0.032108	-0.017246	0.23013	-0.0069151	-0.032763	-0.022029	-0.16367	0.086358	0.104	-0.25557	-0.14861	-0.033663	0.059995	0.17796	-0.19728	0.074109	-0.055732	0.13856	0.13544	-0.08697	-0.0058025	-0.21494
	Protopteraspis_gosseleti	-0.075611	0.031648	0.091059	-0.11644	-0.22834	0.26525	-0.15017	0.12888	-0.042428	0.096218	-0.058037	-0.21331	-0.0806	0.2209	-0.009585	-0.050057	0.15478	-0.060377	0.13476	-0.16715	0.098952	0.16552	-0.13131
	Protopteraspis_primaeva	-0.11222	0.097805	0.22522	-0.22473	-0.27683	0.078927	-0.085284	0.022381	0.02359	0.11272	-0.077688	0.043201	0.22375	-0.12882	0.08657	-0.096319	-0.13644	0.039329	0.13708	0.17606	-0.079318	-0.010928	0.22178
	Psephaspis	0.044134	0.19615	-0.28562	-0.01301	-0.051339	0.17154	-0.10811	-0.14607	-0.13668	-0.29111	0.048872	0.022536	-0.077569	-0.035483	-0.073764	-0.11903	0.13073	0.15247	0.013981	0.0034265	-0.030488	-0.13909	-0.016132
	Pteraspis	0.011677	-0.0632	-0.065864	-0.016055	-0.13334	-0.023515	-0.29593	0.039034	0.18367	-0.038824	0.079299	-0.17881	-0.34444	0.055625	0.26667	-0.20814	-0.82731	0.23497	-0.090295	-0.02058	-0.11592	-0.22416	-0.040869
	Rachiaspis	-0.40194	0.24399	0.16704	0.078017	-0.012737	-0.13251	-0.023417	0.14887	0.0058598	-0.12175	0.14661	-0.21002	-0.06439	-0.22627	-0.14802	-0.055271	0.08469	-0.088199	-0.11357	0.1143	0.0069678	-0.014423	0.09758
	Rhinopteraspis	-0.015214	-0.21276	0.10339	-0.036677	-0.069197	0.22407	0.073039	-0.096939	0.22054	-0.23164	-0.21447	0.1519	0.0092614	-0.17573	0.023162	0.20711	0.14943	0.17496	0.061524	0.27798	0.11617	-0.11404	-0.25026
	Semipodolaspis	-0.073685	-0.15698	-0.10445	-0.074776	0.040404	0.065614	0.053741	-0.08631	-0.12944	-0.010402	0.093746	-0.045947	-0.018185	-0.045155	0.17417	-0.03647	0.025404	0.019182	0.10111	0.15008	0.26443	-0.035203	0.20841
	Stegobranchiaspis	0.030502	-0.032049	0.025234	0.032463	-0.23769	0.082022	-0.036867	0.16715	-0.2089	-0.085842	0.049929	0.068157	0.21941	0.19566	0.16726	0.12021	0.17313	-0.11727	-0.13914	0.0067295	-0.52605	0.066406	-0.034673
	Tuberculaspis	0.010811	0.062228	-0.13687	0.39225	0.13493	0.075458	0.041375	0.13096	-0.13965	-0.18185	0.11928	0.010758	0.21283	-0.087038	0.28792	0.040966	0.092212	-0.058765	-0.10753	-0.12208	0.24176	-0.073748	0.039766
	Ulutitaspis	-0.44106	0.14363	0.050292	-0.14052	-0.041093	0.082938	0.33285	0.034439	-0.16137	0.089788	-0.10515	0.24473	-0.14981	0.16656	0.10293	0.019363	0.028302	0.08801	-0.0076879	0.0069664	0.024026	0.008784	-0.12717
	Unarkaspis	0.084618	-0.059933	-0.023075	0.064885	-0.13995	-0.19379	0.27554	0.19035	0.036746	0.13487	0.28967	-0.11043	0.030933	-0.18088	0.077895	0.022681	-0.023599	0.13484	0.069622	0.22608	0.088342	-0.1279	-0.11049
	Woodfjordaspis	0.24437	0.07465	0.1862	0.23346	0.082311	-0.0033176	-0.11335	0.26032	0.15044	-0.07437	-0.22319	-0.0014473	-0.074719	-0.18087	-0.075282	0.0048224	0.052694	-0.017838	-0.079568	0.17022	-0.065008	0.024738	0.19807
	Xylaspis	0.12115	0.084887	0.33857	0.33222	0.16745	0.0601	0.003087	-0.1477	0.069118	0.39525	0.12028	0.037455	-0.12415	0.08985	0.0095001	0.0075088	-0.051178	0.041247	0.027777	-0.11811	-0.014689	0.041003	-0.046753
	Zascinaspis_carmani	0.054146	-0.0013699	-0.077953	0.056791	-0.030804	-0.086122	-0.19385	0.12159	-0.25605	0.033427	-0.18177	0.10203	0.11961	-0.10359	-0.25809	0.073885	-0.23196	0.078983	0.075942	0.097879	-0.085893	-0.3535	-0.36062
	Zascinaspis_heintzi	0.039162	-0.020964	0.068205	0.068475	-0.21932	-0.046646	0.092995	-0.11303	-0.15949	-0.10538	0.14808	-0.011184	0.10603	0.15039	0.039832	0.1641	-0.14598	-0.13084	-0.020759	-0.074208	0.15016	-0.07863	-0.01845

## Sheet: Foglio3
	DISCRETE CHARACTERS
		N. taxa
	SILURIAN
		4	Pridoli
				Rachiaspis	-0.40194	0.24399	0.16704	0.078017	-0.012737	-0.13251	-0.023417	0.14887	0.0058598	-0.12175	0.14661	-0.21002	-0.06439	-0.22627	-0.14802	-0.055271	0.08469	-0.088199	-0.11357	0.1143	0.0069678	-0.014423	0.09758
				Anchipteraspis	-0.41054	0.040337	0.16648	-0.072054	0.32403	-0.029047	-0.29151	-0.029384	0.14056	-0.15729	0.05854	0.11413	0.16596	0.108	-0.039235	0.076024	-0.083358	0.093046	0.045865	-0.092136	0.0021421	-0.050536	-0.055229
				Ulutitaspis	-0.44106	0.14363	0.050292	-0.14052	-0.041093	0.082938	0.33285	0.034439	-0.16137	0.089788	-0.10515	0.24473	-0.14981	0.16656	0.10293	0.019363	0.028302	0.08801	-0.0076879	0.0069664	0.024026	0.008784	-0.12717
				Protopteraspis_gosseleti	-0.075611	0.031648	0.091059	-0.11644	-0.22834	0.26525	-0.15017	0.12888	-0.042428	0.096218	-0.058037	-0.21331	-0.0806	0.2209	-0.009585	-0.050057	0.15478	-0.060377	0.13476	-0.16715	0.098952	0.16552	-0.13131
	Total variance	0.454783			0.0295631	0.00999339	0.00335445	0.0096109	0.0528491	0.028977	0.0714981	0.00694238	0.0156029	0.0182397	0.0129687	0.0538296	0.0188261	0.0404284	0.0106437	0.00389682	0.0101256	0.00918801	0.01078	0.0149263	0.00202003	0.00908229	0.0114362
	Sum of ranges	6.56716			0.365449	0.212342	0.116748	0.218537	0.55237	0.39776	0.62436	0.178254	0.30193	0.253508	0.25176	0.45804	0.31577	0.44717	0.25095	0.131295	0.238138	0.181245	0.24833	0.28145	0.0968099	0.216056	0.22889
		N. taxa
	DEVONIAN
		25	Lochkovian
				Rachiaspis	-0.40194	0.24399	0.16704	0.078017	-0.012737	-0.13251	-0.023417	0.14887	0.0058598	-0.12175	0.14661	-0.21002	-0.06439	-0.22627	-0.14802	-0.055271	0.08469	-0.088199	-0.11357	0.1143	0.0069678	-0.014423	0.09758
				Ulutitaspis	-0.44106	0.14363	0.050292	-0.14052	-0.041093	0.082938	0.33285	0.034439	-0.16137	0.089788	-0.10515	0.24473	-0.14981	0.16656	0.10293	0.019363	0.028302	0.08801	-0.0076879	0.0069664	0.024026	0.008784	-0.12717
				Protopteraspis_primaeva	-0.11222	0.097805	0.22522	-0.22473	-0.27683	0.078927	-0.085284	0.022381	0.02359	0.11272	-0.077688	0.043201	0.22375	-0.12882	0.08657	-0.096319	-0.13644	0.039329	0.13708	0.17606	-0.079318	-0.010928	0.22178
				Protopteraspis_gosseleti	-0.075611	0.031648	0.091059	-0.11644	-0.22834	0.26525	-0.15017	0.12888	-0.042428	0.096218	-0.058037	-0.21331	-0.0806	0.2209	-0.009585	-0.050057	0.15478	-0.060377	0.13476	-0.16715	0.098952	0.16552	-0.13131
				Stegobranchiaspis	0.030502	-0.032049	0.025234	0.032463	-0.23769	0.082022	-0.036867	0.16715	-0.2089	-0.085842	0.049929	0.068157	0.21941	0.19566	0.16726	0.12021	0.17313	-0.11727	-0.13914	0.0067295	-0.52605	0.066406	-0.034673
				Loricopteraspis	-0.04671	-0.13377	0.041699	0.045648	-0.064836	0.018526	-0.17851	-0.17274	-0.070652	0.092067	0.033666	0.14632	-0.21811	-0.13402	0.23969	0.331	0.24921	-0.15038	-0.052712	-0.22922	-0.028268	-0.27465	0.12328
				Zascinaspis_heintzi	0.039162	-0.020964	0.068205	0.068475	-0.21932	-0.046646	0.092995	-0.11303	-0.15949	-0.10538	0.14808	-0.011184	0.10603	0.15039	0.039832	0.1641	-0.14598	-0.13084	-0.020759	-0.074208	0.15016	-0.07863	-0.01845
				Escharaspis	0.041629	0.0704	0.13249	0.019289	-0.064019	-0.12968	-0.0072924	0.13896	-0.31397	0.045655	0.081955	0.14377	-0.051102	-0.22381	-0.11141	-0.079943	0.22782	0.21739	0.095658	-0.22062	-0.095118	0.27253	0.043322
				Canadapteraspis	-0.010124	-0.034132	0.0089313	-0.17513	-0.031904	-0.2465	0.034296	-0.043116	-0.16719	0.063181	-0.2497	-0.37763	0.066117	0.10368	0.045809	-0.024111	0.0023492	-0.22764	-0.094022	-0.1312	0.16862	-0.084792	-0.22114
				Miltaspis	0.020258	-0.046342	-0.015533	-0.19724	0.096198	-0.060922	-0.10832	-0.35371	-0.2239	0.20144	-0.02058	-0.37808	0.029054	-0.17666	-0.18572	-0.34615	0.18107	0.0074419	-0.10931	0.097018	0.013031	-0.0262	0.23528
				Pteraspis	0.011677	-0.0632	-0.065864	-0.016055	-0.13334	-0.023515	-0.29593	0.039034	0.18367	-0.038824	0.079299	-0.17881	-0.34444	0.055625	0.26667	-0.20814	-0.82731	0.23497	-0.090295	-0.02058	-0.11592	-0.22416	-0.040869
				Althaspis	-0.023894	-0.071245	0.071596	0.033459	-0.27476	0.071768	0.061342	0.062684	0.16332	-0.22133	0.13774	0.14058	-0.021124	-0.088878	0.052798	-0.16985	-0.35761	-0.019006	0.19316	-0.29631	0.070811	0.048189	0.13982
				Errivaspis	0.070153	-0.14558	0.011679	-0.069249	-0.21414	-0.058091	0.007783	-0.11717	0.2674	-0.080401	-0.017821	0.20635	-0.074867	0.013232	-0.035959	-0.2044	0.11576	-0.08555	-0.3606	0.069534	0.058124	0.14522	-0.026728
				Brachipteraspis	0.034796	-0.14764	-0.091541	0.10691	-0.16433	0.072083	0.020572	0.069792	0.012288	-0.064151	-0.10621	-0.021956	-0.1975	0.081148	-0.39602	-0.060179	0.12322	-0.18511	-0.10632	-0.16103	0.13668	-0.042808	-0.032278
				Rhinopteraspis	-0.015214	-0.21276	0.10339	-0.036677	-0.069197	0.22407	0.073039	-0.096939	0.22054	-0.23164	-0.21447	0.1519	0.0092614	-0.17573	0.023162	0.20711	0.14943	0.17496	0.061524	0.27798	0.11617	-0.11404	-0.25026
				Podolaspis	-0.022339	-0.15801	-0.020859	-0.13135	0.21841	-0.30394	0.10106	-0.037018	0.15038	0.10878	0.079855	0.083231	-0.12597	0.0060844	-0.0014419	0.26352	0.16577	0.11987	-0.040908	-0.15068	-0.034612	0.16824	-0.15636
				Larnovaspis	0.050644	-0.046052	-0.019476	-0.093162	-0.042613	-0.1288	0.25105	0.10041	0.14161	0.11875	-0.050509	0.24333	0.10819	-0.11116	-0.20682	-0.067723	-0.0061031	0.019942	-0.031687	-0.32946	-0.035136	-0.28032	0.044204
				Parapteraspis	0.043805	-0.13672	-0.27522	-0.077671	0.061383	-0.086906	0.069404	0.16775	0.020234	0.037525	0.0051014	-0.12033	0.15361	0.074706	0.060901	0.054413	-0.032086	0.30276	-0.12298	0.069954	0.045526	0.14011	0.082504
				Unarkaspis	0.084618	-0.059933	-0.023075	0.064885	-0.13995	-0.19379	0.27554	0.19035	0.036746	0.13487	0.28967	-0.11043	0.030933	-0.18088	0.077895	0.022681	-0.023599	0.13484	0.069622	0.22608	0.088342	-0.1279	-0.11049
				Europrotaspis	0.055227	0.076407	-0.0064341	0.1065	-0.10248	-0.065868	0.098374	-0.088122	0.22655	0.012354	-0.013372	-0.10608	-0.13337	0.28555	-0.18844	0.16434	0.054093	0.061847	0.36385	0.028087	-0.018592	-0.17149	0.29838
				Alaeckaspis	-0.034222	-0.077465	-0.0085562	0.010036	0.053386	-0.040833	-0.036771	-0.10683	-0.03917	-0.032938	0.064212	-0.19729	0.22174	-0.039464	0.06643	-0.0014063	0.19221	0.065828	0.20991	-0.098071	-0.16312	-0.042742	0.12471
				Djurinaspis	-0.030775	-0.17804	-0.02375	0.080772	0.04129	0.023233	0.045798	0.029527	0.10943	-0.0091974	0.09389	-0.062907	0.23059	-0.063521	-0.059021	-0.25124	0.11211	0.050564	0.072161	-0.1261	0.013217	-0.010154	-0.25793
				Mylopteraspidella	-0.028597	-0.071038	-0.18937	-0.046294	0.028031	-0.24226	0.060271	0.067916	-0.055338	-0.15514	0.091058	-0.15985	-0.32791	-0.20816	0.070556	0.0083566	-0.20291	-0.11496	0.04126	0.0088957	-0.16678	0.18507	-0.022548
				Semipodolaspis	-0.073685	-0.15698	-0.10445	-0.074776	0.040404	0.065614	0.053741	-0.08631	-0.12944	-0.010402	0.093746	-0.045947	-0.018185	-0.045155	0.17417	-0.03647	0.025404	0.019182	0.10111	0.15008	0.26443	-0.035203	0.20841
				Drepanaspis	0.29555	0.30111	-0.19479	-0.28823	0.046758	0.13302	-0.058226	-0.037885	0.084559	0.017601	0.13821	0.020501	-0.015448	0.069289	0.13158	0.11337	0.07692	0.03191	0.10214	-0.041648	0.15411	0.12038	-0.059888
	Total variance	0.501614			0.0203199	0.0167333	0.0127264	0.0120089	0.0165541	0.0200344	0.0189957	0.0166493	0.0248278	0.0126874	0.0144444	0.0315404	0.0264528	0.0227543	0.023103	0.0264151	0.0514684	0.0185402	0.0215104	0.0255442	0.023688	0.0211152	0.0234999
	Sum of ranges	13.8251			0.73661	0.51387	0.50044	0.39514	0.49524	0.56919	0.62878	0.54406	0.58137	0.43308	0.53937	0.62281	0.57503	0.51182	0.66269	0.67715	1.07652	0.5304	0.72445	0.60744	0.79048	0.55285	0.55631
		N. taxa
			Pragian
		24		Gigantaspis	-0.011727	-0.035332	0.047655	0.15499	-0.19169	-0.051058	-0.0072154	-0.012266	-0.14517	0.087443	0.0007654	0.060818	-0.14947	0.11605	-0.085721	0.10059	-0.04966	0.1898	0.094112	0.272	-0.0078626	0.33085	-0.11252
				Zascinaspis_heintzi	0.039162	-0.020964	0.068205	0.068475	-0.21932	-0.046646	0.092995	-0.11303	-0.15949	-0.10538	0.14808	-0.011184	0.10603	0.15039	0.039832	0.1641	-0.14598	-0.13084	-0.020759	-0.074208	0.15016	-0.07863	-0.01845
				Miltaspis	0.020258	-0.046342	-0.015533	-0.19724	0.096198	-0.060922	-0.10832	-0.35371	-0.2239	0.20144	-0.02058	-0.37808	0.029054	-0.17666	-0.18572	-0.34615	0.18107	0.0074419	-0.10931	0.097018	0.013031	-0.0262	0.23528
				Pteraspis	0.011677	-0.0632	-0.065864	-0.016055	-0.13334	-0.023515	-0.29593	0.039034	0.18367	-0.038824	0.079299	-0.17881	-0.34444	0.055625	0.26667	-0.20814	-0.82731	0.23497	-0.090295	-0.02058	-0.11592	-0.22416	-0.040869
				Althaspis	-0.023894	-0.071245	0.071596	0.033459	-0.27476	0.071768	0.061342	0.062684	0.16332	-0.22133	0.13774	0.14058	-0.021124	-0.088878	0.052798	-0.16985	-0.35761	-0.019006	0.19316	-0.29631	0.070811	0.048189	0.13982
				Brachipteraspis	0.034796	-0.14764	-0.091541	0.10691	-0.16433	0.072083	0.020572	0.069792	0.012288	-0.064151	-0.10621	-0.021956	-0.1975	0.081148	-0.39602	-0.060179	0.12322	-0.18511	-0.10632	-0.16103	0.13668	-0.042808	-0.032278
				Pavloaspis	-0.014894	-0.17792	0.03417	-0.24775	0.14959	0.11705	0.089846	0.36725	0.087724	0.19357	-0.17005	-0.083344	-0.0001096	0.016798	0.15302	-0.08926	-0.066413	-0.23764	0.11786	0.0043923	0.014136	-0.041079	0.12443
				Rhinopteraspis	-0.015214	-0.21276	0.10339	-0.036677	-0.069197	0.22407	0.073039	-0.096939	0.22054	-0.23164	-0.21447	0.1519	0.0092614	-0.17573	0.023162	0.20711	0.14943	0.17496	0.061524	0.27798	0.11617	-0.11404	-0.25026
				Podolaspis	-0.022339	-0.15801	-0.020859	-0.13135	0.21841	-0.30394	0.10106	-0.037018	0.15038	0.10878	0.079855	0.083231	-0.12597	0.0060844	-0.0014419	0.26352	0.16577	0.11987	-0.040908	-0.15068	-0.034612	0.16824	-0.15636
				Larnovaspis	0.050644	-0.046052	-0.019476	-0.093162	-0.042613	-0.1288	0.25105	0.10041	0.14161	0.11875	-0.050509	0.24333	0.10819	-0.11116	-0.20682	-0.067723	-0.0061031	0.019942	-0.031687	-0.32946	-0.035136	-0.28032	0.044204
				Parapteraspis	0.043805	-0.13672	-0.27522	-0.077671	0.061383	-0.086906	0.069404	0.16775	0.020234	0.037525	0.0051014	-0.12033	0.15361	0.074706	0.060901	0.054413	-0.032086	0.30276	-0.12298	0.069954	0.045526	0.14011	0.082504
				Europrotaspis	0.055227	0.076407	-0.0064341	0.1065	-0.10248	-0.065868	0.098374	-0.088122	0.22655	0.012354	-0.013372	-0.10608	-0.13337	0.28555	-0.18844	0.16434	0.054093	0.061847	0.36385	0.028087	-0.018592	-0.17149	0.29838
				Woodfjordaspis	0.24437	0.07465	0.1862	0.23346	0.082311	-0.0033176	-0.11335	0.26032	0.15044	-0.07437	-0.22319	-0.0014473	-0.074719	-0.18087	-0.075282	0.0048224	0.052694	-0.017838	-0.079568	0.17022	-0.065008	0.024738	0.19807
				Xylaspis	0.12115	0.084887	0.33857	0.33222	0.16745	0.0601	0.003087	-0.1477	0.069118	0.39525	0.12028	0.037455	-0.12415	0.08985	0.0095001	0.0075088	-0.051178	0.041247	0.027777	-0.11811	-0.014689	0.041003	-0.046753
				Doryaspis	0.28689	-0.10954	0.44914	-0.095051	0.0897	-0.017622	-0.13733	0.020108	-0.031697	-0.1106	0.19046	-0.20155	0.15842	0.051827	-0.070298	0.067252	0.0013381	-0.0031609	-0.059902	0.039328	0.15417	0.020724	-0.077447
				Dnestraspis	0.036323	-0.047504	-0.06883	-0.17387	-0.034787	0.15174	0.00041468	-0.17094	0.082169	0.11602	0.010734	-0.093105	0.18688	-0.095514	-0.087587	0.16606	-0.077114	0.26103	-0.055055	-0.026434	-0.07599	0.018613	0.059132
				Alaeckaspis	-0.034222	-0.077465	-0.0085562	0.010036	0.053386	-0.040833	-0.036771	-0.10683	-0.03917	-0.032938	0.064212	-0.19729	0.22174	-0.039464	0.06643	-0.0014063	0.19221	0.065828	0.20991	-0.098071	-0.16312	-0.042742	0.12471
				Blieckaspis	-0.016934	-0.058658	0.072281	0.034922	0.17863	0.059057	-0.12747	-0.099843	-0.10846	-0.17816	-0.17504	0.088482	-0.094031	-0.094595	0.073027	-0.11538	-0.22737	0.065937	0.097929	-0.14276	0.22861	0.27087	-0.097116
				Djurinaspis	-0.030775	-0.17804	-0.02375	0.080772	0.04129	0.023233	0.045798	0.029527	0.10943	-0.0091974	0.09389	-0.062907	0.23059	-0.063521	-0.059021	-0.25124	0.11211	0.050564	0.072161	-0.1261	0.013217	-0.010154	-0.25793
				Oreaspis	-0.078708	-0.059665	0.00059903	-0.098922	0.049766	0.050113	-0.017119	-0.24623	0.17146	-0.060878	0.22971	-0.067926	-0.002863	-0.093886	-0.04938	0.11808	-0.24264	-0.31103	-0.14485	0.090706	-0.32	0.085519	-0.1167
				Mylopteraspidella	-0.028597	-0.071038	-0.18937	-0.046294	0.028031	-0.24226	0.060271	0.067916	-0.055338	-0.15514	0.091058	-0.15985	-0.32791	-0.20816	0.070556	0.0083566	-0.20291	-0.11496	0.04126	0.0088957	-0.16678	0.18507	-0.022548
				Zascinaspis_carmani	0.054146	-0.0013699	-0.077953	0.056791	-0.030804	-0.086122	-0.19385	0.12159	-0.25605	0.033427	-0.18177	0.10203	0.11961	-0.10359	-0.25809	0.073885	-0.23196	0.078983	0.075942	0.097879	-0.085893	-0.3535	-0.36062
				Psephaspis	0.044134	0.19615	-0.28562	-0.01301	-0.051339	0.17154	-0.10811	-0.14607	-0.13668	-0.29111	0.048872	0.022536	-0.077569	-0.035483	-0.073764	-0.11903	0.13073	0.15247	0.013981	0.0034265	-0.030488	-0.13909	-0.016132
				Drepanaspis	0.29555	0.30111	-0.19479	-0.28823	0.046758	0.13302	-0.058226	-0.037885	0.084559	0.017601	0.13821	0.020501	-0.015448	0.069289	0.13158	0.11337	0.07692	0.03191	0.10214	-0.041648	0.15411	0.12038	-0.059888
	Total variance	0.48943			0.00979401	0.0142886	0.0276748	0.0214421	0.0171647	0.0153274	0.0138697	0.0251798	0.0204686	0.0245316	0.0173669	0.0191912	0.0250564	0.0148874	0.0209772	0.0235793	0.0505898	0.023167	0.0148707	0.0226278	0.0153784	0.0269513	0.0250451
	Sum of ranges	13.7582			0.374258	0.51387	0.73476	0.62045	0.49317	0.52801	0.54698	0.72096	0.4826	0.68636	0.4529	0.62141	0.57503	0.49371	0.66269	0.60967	1.01952	0.61379	0.5087	0.60744	0.54861	0.68435	0.659
		N. taxa
			Emsian
		13		Rhinopteraspis	-0.015214	-0.21276	0.10339	-0.036677	-0.069197	0.22407	0.073039	-0.096939	0.22054	-0.23164	-0.21447	0.1519	0.0092614	-0.17573	0.023162	0.20711	0.14943	0.17496	0.061524	0.27798	0.11617	-0.11404	-0.25026
				Eucyclaspis	-0.046685	0.055709	-0.071829	0.061455	0.093646	-0.33553	-0.047358	0.060762	0.20204	-0.21534	-0.12556	0.14805	0.21099	0.37681	0.0090864	-0.13923	0.16676	-0.0016413	-0.024154	0.063487	-0.026159	0.10574	0.12775
				Blieckaspis	-0.016934	-0.058658	0.072281	0.034922	0.17863	0.059057	-0.12747	-0.099843	-0.10846	-0.17816	-0.17504	0.088482	-0.094031	-0.094595	0.073027	-0.11538	-0.22737	0.065937	0.097929	-0.14276	0.22861	0.27087	-0.097116
				Pirumaspis	0.030242	-0.14906	-0.19134	0.00022533	0.17844	0.36408	-0.10022	0.20871	-0.05324	0.10907	0.3002	0.10905	-0.019365	0.18866	-0.28233	-0.050204	-0.047551	-0.1098	-0.069089	0.082147	-0.016358	0.057219	0.0015637
				Lamiaspis	0.11547	-0.23648	-0.059788	0.10055	0.21302	-0.03443	0.15296	-0.19229	-0.18593	-0.071646	-0.029758	0.15713	-0.017385	0.10783	0.043554	-0.16749	-0.098087	-0.17753	0.34867	0.11563	-0.21284	-0.030131	0.061643
				Oreaspis	-0.078708	-0.059665	0.00059903	-0.098922	0.049766	0.050113	-0.017119	-0.24623	0.17146	-0.060878	0.22971	-0.067926	-0.002863	-0.093886	-0.04938	0.11808	-0.24264	-0.31103	-0.14485	0.090706	-0.32	0.085519	-0.1167
				Lampraspis	-0.061576	0.025941	-0.12529	-0.038646	-0.049515	-0.18036	-0.20424	0.027667	-0.077448	-0.018995	-0.057256	0.053943	-0.018327	-0.0060579	-0.19007	0.33629	-0.0056526	-0.22719	0.1084	0.1783	0.23492	0.054317	0.18751
				Protaspis	-0.0068249	0.032108	-0.017246	0.23013	-0.0069151	-0.032763	-0.022029	-0.16367	0.086358	0.104	-0.25557	-0.14861	-0.033663	0.059995	0.17796	-0.19728	0.074109	-0.055732	0.13856	0.13544	-0.08697	-0.0058025	-0.21494
				Cyrtaspidichthys	0.043285	0.097219	-0.10718	0.16124	-0.13223	0.094745	0.11188	-0.17612	0.086326	0.1304	-0.21917	0.054629	0.24512	-0.19286	0.093905	0.089314	-0.026284	-0.18658	-0.14563	-0.019879	0.064239	0.2682	0.052724
				Tuberculaspis	0.010811	0.062228	-0.13687	0.39225	0.13493	0.075458	0.041375	0.13096	-0.13965	-0.18185	0.11928	0.010758	0.21283	-0.087038	0.28792	0.040966	0.092212	-0.058765	-0.10753	-0.12208	0.24176	-0.073748	0.039766
				Cosmaspis	-0.059552	0.16257	-0.29595	0.10693	0.085896	0.041354	-0.26646	0.15314	0.17146	0.30122	-0.14051	0.033358	0.023667	-0.16759	0.049262	0.065162	-0.10389	-0.031066	0.054751	-0.093654	-0.077925	0.050217	-0.035549
				Psephaspis	0.044134	0.19615	-0.28562	-0.01301	-0.051339	0.17154	-0.10811	-0.14607	-0.13668	-0.29111	0.048872	0.022536	-0.077569	-0.035483	-0.073764	-0.11903	0.13073	0.15247	0.013981	0.0034265	-0.030488	-0.13909	-0.016132
				Drepanaspis	0.29555	0.30111	-0.19479	-0.28823	0.046758	0.13302	-0.058226	-0.037885	0.084559	0.017601	0.13821	0.020501	-0.015448	0.069289	0.13158	0.11337	0.07692	0.03191	0.10214	-0.041648	0.15411	0.12038	-0.059888
	Total variance	0.471841			0.00973755	0.0250424	0.0152208	0.0271998	0.0117355	0.0307555	0.0145751	0.0217072	0.0213102	0.0302507	0.0330913	0.00777105	0.0128348	0.0266838	0.0223372	0.0258752	0.0184017	0.0210035	0.0186745	0.0153841	0.0304099	0.0161083	0.0157313
	Sum of ranges	11.0038			0.374258	0.53759	0.39934	0.68048	0.34525	0.69961	0.41942	0.45494	0.40647	0.59233	0.55577	0.30574	0.339151	0.56967	0.57025	0.53357	0.4094	0.48599	0.4943	0.42074	0.56176	0.40996	0.43777
		N. taxa
			Eifelian
		4		Blieckaspis	-0.016934	-0.058658	0.072281	0.034922	0.17863	0.059057	-0.12747	-0.099843	-0.10846	-0.17816	-0.17504	0.088482	-0.094031	-0.094595	0.073027	-0.11538	-0.22737	0.065937	0.097929	-0.14276	0.22861	0.27087	-0.097116
				Panamintaspis	0.033311	-0.11581	0.059507	0.059967	0.055479	0.019737	0.02253	-0.018534	-0.18987	0.0034951	-0.22894	-0.075095	-0.084545	0.21132	0.053121	0.081713	-0.35329	0.2956	-0.4117	-0.078821	-0.045077	-0.08451	0.27701
				Psephaspis	0.044134	0.19615	-0.28562	-0.01301	-0.051339	0.17154	-0.10811	-0.14607	-0.13668	-0.29111	0.048872	0.022536	-0.077569	-0.035483	-0.073764	-0.11903	0.13073	0.15247	0.013981	0.0034265	-0.030488	-0.13909	-0.016132
				Psammosteus	0.35616	0.4344	0.10435	-0.27489	0.10969	-0.089832	0.093197	0.03305	-0.038372	-0.1844	-0.083005	0.13392	-0.090107	0.0061981	0.064869	-0.0054772	-0.066495	-0.072157	0.011788	-0.045815	-0.093753	-0.063438	-0.085067
	Total variance	0.473261			0.0289302	0.0640094	0.0335404	0.0237453	0.00942366	0.0116443	0.0111795	0.00645158	0.0039818	0.0149399	0.0147817	0.00823303	5.10984e-05	0.0176635	0.00478894	0.00931098	0.0437831	0.023791	0.052895	0.00376132	0.0210449	0.0346059	0.0307048
	Sum of ranges	6.75614			0.373094	0.55021	0.38997	0.334857	0.229969	0.261372	0.220667	0.17912	0.151498	0.294605	0.277812	0.209015	0.016462	0.305915	0.146791	0.200743	0.48402	0.367757	0.509629	0.146186	0.322363	0.40996	0.374126
		N. taxa
			Givetian-Frasnian
		2		Psammosteus	0.35616	0.4344	0.10435	-0.27489	0.10969	-0.089832	0.093197	0.03305	-0.038372	-0.1844	-0.083005	0.13392	-0.090107	0.0061981	0.064869	-0.0054772	-0.066495	-0.072157	0.011788	-0.045815	-0.093753	-0.063438	-0.085067
				Helaspis	-0.077644	0.34226	-0.11123	0.14059	-0.05717	-0.016211	0.13967	-0.21266	0.086189	0.092082	0.13639	-0.14744	0.091159	0.11499	-0.13085	-0.077028	-0.15309	0.038258	-0.093867	-0.019693	0.04238	-0.058203	-0.061941
	Total variance	0.434787			0.094093	0.00424489	0.0232374	0.0863118	0.0139211	0.00271003	0.00107987	0.0301867	0.00775772	0.0382211	0.0240671	0.0395817	0.0164287	0.00591784	0.019153	0.00255976	0.00374935	0.00609574	0.00558149	0.000341179	0.0092661	1.37026e-05	0.000267406
	Sum of ranges	3.64207			0.433804	0.09214	0.21558	0.41548	0.16686	0.073621	0.046473	0.24571	0.124561	0.276482	0.219395	0.28136	0.181266	0.108792	0.195719	0.0715508	0.086595	0.110415	0.105655	0.026122	0.136133	0.005235	0.023126

## Sheet: Foglio4
	CONTINUOUS CHARACTERS
	Drepanaspis	?	?	1.301	0.436	0.173	0.255	0.318	0.745	0.233	1.038	0.847	0.356	0.879	0.826	0.464	?	?	?	0.18	?	?	?
	Psammosteus	?	?	1.634	0.294	0.139	0.658	0.343	0.603	0.151	0.756	0.172	0.182	0.733	0.967	0.538	?	?	?	0.021	?	?	?
	Alaeckaspis	1.376	1.007	0.943	?	0.338	0.5	0.226	0.32	?	?	?	?	?	?	?	?	?	?	?	?	?	5.5
	Althaspis	1.667	0.5	0.64	0.51	0.389	0.45	0.4	0.7	0.204	0.653	0.531	0.245	0.469	0.354	0.367	0.653	0.673	0.783	0.031	0.389	0.184	7
	Anchipteraspis	?	?	?	?	?	?	?	?	?	?	?	?	?	0.825	?	?	?	?	?	?	?	17
	Blieckaspis	1.571	0.333	0.951	0.376	0.418	0.707	0.195	0.805	0.188	0.44	0.294	0.339	0.583	0.458	0.601	?	?	?	0.032	0.278	0.165	8
	Brachipteraspis	2	0.545	1.136	0.421	0.393	0.5	0.25	1.031	0.229	0.557	0.443	0.443	0.85	0.792	0.5	0.557	0.757	0.882	0.057	0.462	0.093	7.5
	Canadapteraspis	0.833	0.286	1.257	0.406	0.409	0.644	0.289	0.538	0.406	0.641	0.333	0.281	0.619	0.533	0.781	?	?	?	0.016	0.2	0.324	9
	Cosmaspis	4.79	0.999	2.24	0.329	0.33	0.48	0.134	1.361	0.186	0.898	0.772	?	1.227	1.044	0.483	?	?	?	0.065	0.379	0.236	1.5
	Cyrtaspidichthys	2.549	0.662	1.717	0.336	0.373	0.5	0.188	1.625	0.145	?	0.745	?	0.964	0.932	0.464	?	?	?	0.055	0.219	0.291	4
	Djurinaspis	1.891	1.037	1.294	?	0.343	0.615	0.308	0.668	?	?	?	?	?	?	?	?	?	?	?	?	?	6
	Dnestraspis	2.193	1.55	1.111	?	0.2	0.75	0.208	0.417	?	?	?	?	?	?	?	?	?	?	?	?	?	12.5
	Doryaspis	1.317	0.658	2.343	0.103	0.365	0.533	0.33	0.322	0.419	0.452	0.214	0.524	0.781	0.93	0.679	?	?	?	0.019	?	?	3.5
	Errivaspis	2.583	0.736	0.74	0.561	0.379	0.601	0.216	0.429	0.441	0.587	0.393	?	0.8	0.484	0.411	0.587	0.644	0.906	0.071	0.258	0.226	7.5
	Escharaspis	1.167	0.412	1.105	?	0.378	0.667	0.125	0.708	?	?	?	?	?	?	?	?	?	?	?	?	?	9.5
	Eucyclaspis	6	1.333	1.962	0.295	0.321	0.8	0.1	0.6	0.341	?	0.711	?	1.045	0.839	0.591	?	?	?	0.08	0.318	0.25	12
	Europrotaspis	2.334	0.434	2.242	0.259	0.411	0.691	0.187	0.92	0.167	0.907	?	?	0.87	0.711	0.593	?	?	?	0.065	0.25	0.111	7
	Gigantaspis	2.143	0.732	1.132	0.475	0.369	0.643	0.214	0.732	0.35	0.288	0.506	?	0.85	0.58	0.288	?	?	?	0.038	0.348	0.144	7
	Helaspis	?	?	2.143	?	?	?	?	?	?	?	?	?	?	?	?	?	?	?	?	?	?	?
	Lamiaspis	2.6	0.65	1.891	0.346	0.371	0.691	0.202	1	0.179	0.451	0.346	0.407	0.506	0.48	0.296	0.525	0.525	0.841	0.025	0.148	0.333	5
	Lampraspis	5.5	1.436	1.986	0.26	0.297	0.452	0.247	1.26	0.132	0.626	0.565	?	1.117	1.06	0.513	?	?	?	0.058	0.316	0.211	5
	Larnovaspis	3	0.643	1.545	0.328	0.359	0.636	0.227	0.636	0.328	0.627	0.418	0.358	0.746	0.622	0.358	0.627	0.746	0.74	0.06	0.167	0.179	10
	Loricopteraspis	3.845	0.875	1.423	0.289	0.394	0.249	0.179	0.593	0.3	0.578	0.452	0.252	0.709	0.693	0.465	?	?	?	0.067	0.21	0.367	6
	Miltaspis	0.89	0.721	0.788	0.436	0.382	0.732	0.205	0.311	0.46	0.529	0.313	?	0.576	0.448	0.339	?	?	?	0.11	0.172	0.337	14
	Mylopteraspis	?	?	?	?	?	?	?	?	?	?	?	?	?	?	?	?	?	?	?	?	?	?
	Mylopteraspidella	3.2	0.958	0.759	0.423	0.233	0.615	0.231	0.615	0.3	0.554	0.369	0.354	0.515	0.415	0.385	0.554	0.754	0.765	0.062	0.194	0.277	10
	Oreaspis	4.333	0.929	2.353	?	0.341	0.714	0.286	1	?	?	?	?	?	?	?	?	?	?	?	?	?	6
	Palanasaspis	?	?	?	?	?	?	?	?	?	?	?	?	?	?	?	?	?	?	?	?	?	?
	Panamintaspis	1.4	0.438	1.111	0.263	0.421	0.66	0.255	0.681	0.196	0.413	0.283	?	0.542	0.485	0.354	?	?	?	0.033	0.208	0.2	15
	Parapteraspis	2.559	2.333	1.043	?	0.146	0.656	0.25	0.375	?	?	?	?	?	?	?	?	?	?	?	?	?	12
	Pavloaspis	1	0.731	1.216	?	0.244	0.658	0.242	0.342	?	?	?	?	?	?	?	?	?	?	?	?	?	6
	Pirumaspis	2.75	1	1.729	0.353	0.1	0.778	0.222	0.611	0.132	?	?	0.309	0.868	?	0.515	0.706	0.971	0.508	0.029	0.132	0.279	?
	Podolaspis	2.851	2.405	1.158	0.313	0.208	0.405	0.524	0.458	0.202	0.586	?	0.388	0.624	0.498	0.32	0.58	0.643	0.826	0.069	0.236	0.3	10
	Protaspis	2.258	0.887	1.658	0.206	0.353	0.6	0.222	0.602	0.222	?	0.767	?	0.687	0.786	0.564	?	?	?	0.027	0.364	0.151	5.5
	Protopteraspis_gosseleti	1.282	0.865	1.466	0.196	0.253	0.872	0.134	0.229	0.36	0.459	0.298	0.348	0.569	0.552	0.459	?	?	?	0.071	0.185	0.318	6.5
	Protopteraspis_primaeva	1.5	0.375	2	0.206	0.267	0.792	0.125	0.333	0.381	0.587	0.286	0.317	0.73	0.727	0.921	?	?	?	0.032	0.28	0.397	12
	Psephaspis	?	?	?	?	?	?	?	?	?	?	?	?	?	?	?	?	?	?	?	?	?	?
	Pteraspis	2.25	0.429	0.94	0.387	0.35	0.676	0.324	0.568	0.314	0.492	0.203	0.305	0.605	0.521	0.394	?	?	?	0.051	0.147	0.243	8
	Rachiaspis	?	?	?	?	?	?	?	?	?	?	?	?	?	0.791	?	?	?	?	?	?	?	?
	Rhinopteraspis	2.75	0.917	0.2	0.962	0.375	0.483	0.345	0.376	0.279	?	0.481	?	0.452	0.267	0.606	?	?	?	0.058	0.263	0.183	7
	Semipodolaspis	2.994	1.259	1.118	0.395	0.311	0.565	0.306	0.538	0.275	0.513	0.3	0.363	0.561	0.492	0.263	0.513	0.95	0.744	0.05	0.136	0.138	8.5
	Stegobranchiaspis	1.167	0.467	1.938	0.254	0.405	0.703	0.108	0.405	0.587	?	?	0.556	0.889	0.691	0.444	?	?	?	0.033	0.222	0.36	8
	Tuberculaspis	2.325	0.845	1.796	0.251	0.245	0.641	0.205	0.667	0.177	?	0.833	?	0.676	0.713	0.392	?	?	?	0.068	0.238	0.152	?
	Ulutitaspis	?	?	?	?	?	?	?	?	?	?	?	?	?	?	?	?	?	?	?	?	?	11
	Unarkaspis	1.4	0.467	1.067	0.424	0.429	0.914	0.086	0.429	0.464	0.556	0.099	0.377	0.594	0.505	0.47	0.556	0.927	0.7	0.046	0.19	0.278	13.5
	Woodfjordaspis	2.667	0.889	?	?	0.45	0.821	0.143	0.321	0.622	?	?	?	0.756	?	0.578	?	?	?	?	?	?	3
	Xylaspis	2.333	0.538	2.538	0.289	0.382	0.545	0.114	0.591	0.489	0.778	?	?	0.956	0.754	0.478	?	?	?	0.044	?	?	4
	Zascinaspis_carmani	1.889	0.881	2.154	0.232	0.339	0.546	0.194	0.659	0.224	0.612	0.612	0.153	0.918	0.805	0.383	0.735	0.769	0.883	0.042	0.8	0.077	7
	Zascinaspis_heintzi	1.6	0.526	2.226	0.246	0.367	0.57	0.337	0.882	0.255	?	?	0.265	0.891	0.672	0.525	?	?	?	0.04	0.139	0.227	6.5

## Sheet: Foglio5
	CONTINUOUS CHARACTERS
		PC 1	PC 2	PC 3	PC 4	PC 5	PC 6	PC 7	PC 8	PC 9	PC 10	PC 11	PC 12	PC 13	PC 14	PC 15	PC 16	PC 17	PC 18	PC 19	PC 20	PC 21	PC 22
	Drepanaspis	1.1366	-0.19988	0.19868	0.0042179	-0.067678	0.011935	0.0076459	0.21624	-0.22884	-0.033839	-0.026989	0.016541	0.10038	-0.11833	0.032528	-0.033798	0.025337	-0.039071	-0.031044	0.0078969	-0.027899	-0.0025084
	Psammosteus	-0.19864	0.31772	-0.23679	-0.4753	0.02663	0.07289	-0.26764	-0.0083548	-0.31478	-0.074726	-0.14224	0.057106	-0.072788	0.0669	0.0097788	-0.05058	0.043806	0.0030201	-0.054133	-0.022048	0.011033	-0.0052872
	Alaeckaspis	-0.078417	-0.31775	0.06721	-0.020143	-0.25899	-0.018564	0.021531	-0.015115	0.023372	-0.12644	-0.051752	-0.039829	-0.01768	-0.029769	-0.0025845	0.071052	-0.035562	0.066481	-0.03368	-0.005395	-0.0044556	-0.0018706
	Althaspis	0.025273	-0.19457	-0.61544	0.079753	-0.17509	0.019707	-0.081886	0.067113	0.11334	0.014473	-0.084119	0.058546	-0.14585	-0.033854	0.060214	-0.053981	0.050009	0.021595	0.065719	0.020964	-0.020945	0.0021245
	Anchipteraspis	-1.8636	0.29782	0.014075	-0.0014921	0.072748	0.054783	0.0031106	0.045569	-0.019247	0.044086	-0.017021	0.012991	0.031542	0.010356	-0.035175	0.017064	0.051629	0.008003	-0.068914	0.014674	-0.020926	0.0031834
	Blieckaspis	-0.29196	0.04939	-0.4088	0.14546	0.092186	-0.026861	-0.074464	-0.058459	-0.0075313	-0.0095642	0.045594	-0.17017	0.026247	-0.0079977	0.019703	-0.022671	-0.093974	-0.010398	0.027176	0.014262	-0.0059652	0.0044504
	Brachipteraspis	0.1771	0.089177	-0.34274	0.32344	0.024869	0.18517	0.084707	0.019027	-0.15425	-0.041428	-0.0075031	-0.05848	0.25718	-0.026838	0.029998	-0.04836	0.0017696	-0.011413	-0.044246	0.026856	0.020313	-0.0042361
	Canadapteraspis	-0.66162	0.1052	-0.2869	-0.044362	-0.12781	-0.058432	-0.15574	0.20131	0.1354	0.053568	0.076481	0.24085	0.02845	-0.024979	0.045322	0.072521	-0.036427	-0.022728	-0.01567	0.017041	0.013262	0.001828
	Cosmaspis	0.76287	0.63018	0.096215	0.1788	-0.15517	-0.33258	-0.12235	-0.080348	0.024983	-0.16387	-0.1038	-0.017968	0.010528	0.053866	0.019488	-0.00225	0.029129	0.0029424	0.030972	0.019584	0.013879	0.00066924
	Cyrtaspidichthys	0.40775	0.42333	-0.16181	0.02376	0.13289	-0.28251	0.006819	0.11148	0.18878	-0.14199	-0.061822	-0.026666	0.077152	0.043036	-0.055232	0.062995	0.038559	-0.0081291	-0.022301	0.0051077	0.0050635	0.015617
	Djurinaspis	0.16355	-0.062063	-0.063821	-0.047191	-0.084272	0.018915	0.08516	0.022406	0.027786	-0.057844	0.00025484	0.032333	0.035858	0.094465	0.039784	0.077363	-0.0013651	-0.026524	0.016157	0.016991	-0.010788	-0.0047743
	Dnestraspis	0.15725	-0.50089	0.16366	-0.086931	0.14111	0.14891	-0.063762	-0.092603	0.056401	-0.013714	-0.0077453	0.046274	0.036035	0.00011735	0.064498	0.0279	-0.03216	-0.024399	-0.011382	0.57151	-0.0072738	0.0076821
	Doryaspis	-0.4359	0.41226	0.21285	-0.30663	-0.52799	0.095061	0.22636	0.03005	-0.12291	0.15438	0.061023	-0.13183	0.10116	0.0046762	0.022814	-0.0249	-0.00029396	-0.013886	0.045982	-0.0034923	-0.0064838	0.0067886
	Errivaspis	0.054974	-0.37271	0.034118	0.26362	-0.07522	-0.10577	-0.027792	0.028457	-0.06012	0.019068	0.017124	0.091253	0.010257	0.072311	-0.0098407	-0.079686	0.026072	0.051542	-0.0098919	-0.072952	0.008179	0.015337
	Escharaspis	-0.49748	0.083753	-0.045914	0.10515	0.11214	-0.061888	-0.036822	-0.012927	0.032295	0.0065723	-0.087382	-0.058121	0.054081	-0.072192	-0.034187	0.071227	0.047272	-0.096395	0.025598	-0.056761	-0.0037596	-0.007568
	Eucyclaspis	0.44992	0.081926	0.46082	0.25314	0.30983	0.089048	-0.15385	0.013084	0.079283	0.28131	0.078655	0.010704	-0.0058254	0.060954	-0.012597	0.025711	0.014981	0.0098713	-0.020492	-0.015114	0.0030592	-0.0059097
	Europrotaspis	0.15955	0.38198	-0.13799	0.1732	0.23356	0.11057	0.049149	0.090339	-0.09516	-0.18674	0.21416	-0.076655	-0.056005	-0.042466	0.082283	0.011642	-0.03338	0.051974	0.014725	-0.022221	-0.0037222	-0.0092918
	Gigantaspis	0.068224	-0.061946	-0.18863	0.21611	-0.051458	0.090473	0.10662	-0.27154	0.092216	0.087831	-0.091142	0.12174	0.11293	0.047992	-0.16924	-0.079723	-0.05823	-0.011237	-0.0092285	0.0094442	-0.014289	-0.0079604
	Helaspis	0.044791	0.40297	0.47791	-0.084574	-0.21009	-0.070246	0.12034	-0.11445	0.044499	-0.039666	0.027237	0.12486	0.003371	-0.042118	0.15461	-0.034522	-0.14242	0.034488	-0.044664	0.12839	-0.068416	-0.037834
	Lamiaspis	-0.045819	0.13951	-0.15748	-0.22402	0.10568	-0.35162	0.17269	-0.25368	0.21072	0.076258	-0.053759	-0.040361	-0.032417	-0.030555	0.17741	-0.080658	-0.021222	0.0052692	-0.071722	-0.020747	-0.0019049	-0.0088213
	Lampraspis	0.70899	0.381	-0.016741	-0.10291	0.11205	-0.056589	0.01925	0.029251	-0.077241	0.14886	-0.10191	-0.098954	0.043941	0.10707	-0.026093	0.079279	-0.027945	0.018988	-0.010333	-0.01411	-0.0087426	0.00019412
	Larnovaspis	0.07226	-0.055597	0.042704	0.053012	0.19634	-0.019499	0.17325	0.015282	-0.052311	0.044721	0.14575	0.093135	-0.034856	-0.052084	-0.034871	-0.052628	0.048737	0.024884	0.0017184	-0.011854	-0.021631	0.0052967
	Loricopteraspis	0.27047	0.025888	0.17899	0.048649	-0.035609	-0.26039	0.07294	0.23513	-0.0030999	0.14515	-0.17133	-0.040378	-0.15589	-0.13594	-0.10975	0.0033972	-0.076996	0.018966	-0.037706	0.022029	-0.004177	0.0011484
	Miltaspis	-0.33563	-0.6199	0.20223	0.12789	0.086594	0.045024	0.13055	0.19486	0.12218	-0.23195	-0.036957	0.013744	0.022434	0.095504	-0.033487	0.012319	0.056004	0.024128	0.0020347	0.021092	0.00090413	-0.01613
	Mylopteraspis	0.029937	-0.0024546	0.058903	-0.029409	0.17872	0.19778	-0.0072585	0.15129	-0.067081	0.11823	-0.066936	0.030054	0.090467	0.055001	-0.14468	0.066244	0.21684	0.041642	-0.26639	0.053183	-0.092655	-0.0063966
	Mylopteraspidella	0.12391	-0.41588	-0.011982	-0.057693	0.13689	-0.12594	-0.053948	-0.018256	-0.012522	0.098595	-0.01104	-0.020201	-0.046817	-0.01578	-0.001183	-0.052349	0.047615	-0.11055	0.055308	0.0071115	0.01271	-0.00094081
	Oreaspis	0.48121	0.33629	-0.036575	-0.017355	0.11549	0.046262	0.058938	0.0059493	-0.007379	0.098266	0.10271	0.059382	-0.018605	0.1307	0.053781	-0.016213	0.0099508	0.011528	0.013409	0.046301	-0.0030691	0.0030983
	Palanasaspis	0.029937	-0.0024546	0.058903	-0.029409	0.17872	0.19778	-0.0072585	0.15129	-0.067081	0.11823	-0.066936	0.030054	0.090467	0.055001	-0.14468	0.066244	0.21684	0.041642	-0.26639	0.053183	-0.092655	-0.0063966
	Panamintaspis	-0.35091	-0.083437	-0.30708	-0.055331	0.22944	0.1145	0.17495	0.0082109	0.069905	0.079731	-0.026717	-0.11811	-0.044103	-0.017369	-0.028685	-0.0073291	0.009445	0.025984	0.029513	-0.0020058	0.0037351	0.00051895
	Parapteraspis	0.40809	-0.67772	0.19927	-0.16185	0.10556	0.19544	-0.084682	-0.09187	0.0537	-0.062277	-0.02048	0.073014	0.050225	-0.020822	0.068365	-0.0024296	-0.059376	-0.025596	-0.017684	0.0032356	-0.0057809	0.010359
	Pavloaspis	-0.29692	-0.18413	0.060745	-0.14796	-0.20321	0.057277	-0.029512	-0.028762	0.01589	-0.18003	-0.034703	0.024449	0.039287	0.0030227	0.010488	-0.0051475	-0.037283	-0.010486	-0.0091037	-0.00080776	0.00054457	0.0013725
	Pirumaspis	0.18713	0.12111	0.033907	-0.57931	0.15389	-0.074467	-0.31932	-0.16313	0.033376	-0.057707	0.10579	0.020079	0.11828	-0.080276	-0.12467	0.0093842	0.0043201	0.063593	0.056021	0.008263	-0.013111	-0.0050601
	Podolaspis	0.4914	-0.42576	0.04874	-0.39421	-0.068543	0.14529	0.14447	0.15345	0.097221	0.14163	-0.11129	0.0058746	0.0060371	0.045602	0.054236	0.0068947	0.025902	0.038733	0.0265	-0.010583	0.0071871	-0.0054391
	Protaspis	0.19568	0.32547	-0.097772	-0.0028464	-0.19276	0.22658	-0.062407	-0.029348	0.1581	0.13094	0.091053	-0.054896	-0.039063	-0.056546	0.0084459	0.068449	0.078425	-0.014255	-0.030904	-0.0028725	-0.003462	-0.0023319
	Protopteraspis_gosseleti	-0.26884	-0.17101	0.47134	-0.093749	-0.092523	0.096919	-0.013599	-0.027952	0.099364	-0.18524	0.019167	-0.1954	-0.11929	0.056002	-0.048623	-0.050101	-0.018544	-0.028556	-0.0027907	-0.0032722	0.0085138	-0.0010521
	Protopteraspis_primaeva	-0.52316	0.20515	0.29536	-0.001055	0.093326	0.1244	-0.27389	0.19761	0.055334	0.13184	0.026523	-0.04958	-0.0098858	-0.0027674	0.025122	-0.097099	-0.058127	-0.00078013	0.002409	0.02409	0.022726	-0.00032861
	Psephaspis	0.029937	-0.0024546	0.058903	-0.029409	0.17872	0.19778	-0.0072585	0.15129	-0.067081	0.11823	-0.066936	0.030054	0.090467	0.055001	-0.14468	0.066244	0.21684	0.041642	-0.26639	0.053183	-0.092655	-0.0063966
	Pteraspis	-0.24559	-0.19945	-0.14734	-0.060549	0.087426	-0.20072	0.11637	0.027625	-0.20488	-0.018418	0.061475	0.033525	-0.10478	0.09779	-0.065331	-0.091961	-0.009291	-0.022956	0.0080927	0.014347	-0.0016563	0.10142
	Rachiaspis	0.10973	0.29735	0.23295	-0.015894	-0.17999	-0.069479	0.012325	-0.005869	0.023734	-0.0054313	0.011734	0.013986	0.023508	-0.0066289	0.021768	0.0058718	0.0080364	-0.0024322	-0.0007824	0.020492	-0.049525	-0.038286
	Rhinopteraspis	0.13911	-0.87852	-0.43126	0.22324	-0.29977	-0.20085	-0.24682	0.01982	-0.047128	0.11334	0.12874	-0.13528	0.033199	0.010884	-0.033375	0.037392	-0.00031645	0.024618	-0.012887	-0.019675	0.009052	-0.0037927
	Semipodolaspis	0.14136	-0.33282	-0.050142	-0.16353	0.059926	-0.0061233	0.2518	-0.21278	-0.16222	0.046874	0.073885	0.050063	-0.074915	-0.093843	-0.049022	0.10484	0.034436	0.012925	-0.017028	0.032047	0.044017	0.0029916
	Stegobranchiaspis	-0.58494	0.10951	0.36238	0.12628	-0.023662	-0.056657	0.079873	-0.030317	0.055546	0.028972	-0.093044	0.038163	0.16208	-0.05645	0.032394	-0.047908	0.031919	0.05789	0.057629	-0.0086006	0.01667	0.0038602
	Tuberculaspis	0.38555	0.15874	0.81268	-0.041404	0.035708	0.13664	0.0234	-0.013091	0.15337	-0.19309	0.12102	-0.076934	-0.052566	-0.059465	-0.049738	-0.06509	0.049636	-0.022698	-0.042057	0.0031496	-0.00048124	0.010771
	Ulutitaspis	-0.188	-0.51576	-0.49969	0.10416	0.00082362	0.00056374	0.17651	0.00036331	0.40175	0.00047231	-0.62163	0.00013751	0.46627	-0.67232	-0.64373	0.00011817	0.08774	0.75338	-0.00010849	-0.55748	-0.51763	0.087224
	Unarkaspis	-0.68411	-0.23389	0.22024	0.22909	0.27967	-0.1096	-0.06504	-0.1311	-0.22235	-0.023203	-0.12253	-0.057029	-0.037624	-0.0027112	0.087144	0.11024	0.00078706	0.013545	0.03663	0.018786	-0.015533	0.0067057
	Woodfjordaspis	-0.062675	0.08634	0.36533	0.19694	-0.38069	-0.14073	-0.04878	-0.18896	-0.044938	0.041584	0.14996	0.05013	-0.092302	0.068795	0.011718	0.03903	0.0047701	-0.02021	-0.018147	0.012278	-0.012326	-0.0031352
	Xylaspis	-0.025343	0.37835	0.27263	0.23875	-0.098084	-0.11086	-0.0063973	-0.045175	-0.038573	-0.074497	-0.0011313	0.15185	-0.050491	-0.12057	0.029273	-0.038096	-0.011345	0.0028182	0.029005	-0.0067157	0.0071846	-0.009222
	Zascinaspis_carmani	0.31808	0.39326	-0.15218	0.25958	-0.090179	0.59105	-0.02555	-0.10689	-0.017972	-0.027429	-0.15953	0.047824	-0.14343	-0.0037419	-0.029396	0.030407	-0.022743	0.0037729	0.017295	-0.018845	0.0054063	0.002456
	Zascinaspis_heintzi	-0.091027	0.27737	-0.10421	-0.18425	0.063915	-0.076818	0.20465	0.148	-0.0051188	-0.084559	0.10666	0.11711	-0.002184	0.035351	-0.031617	0.063718	-0.096072	-0.042893	0.029648	-0.047509	0.0050373	-0.0008018

## Sheet: Foglio6
	CONTINUOUS CHARACTERS
		N. taxa
	SILURIAN
		4	Pridoli
				Rachiaspis	0.10973	0.29735	0.23295	-0.015894	-0.17999	-0.069479	0.012325	-0.005869	0.023734	-0.0054313	0.011734	0.013986	0.023508	-0.0066289	0.021768	0.0058718	0.0080364	-0.0024322	-0.0007824	0.020492	-0.049525	-0.038286
				Anchipteraspis	-1.8636	0.29782	0.014075	-0.0014921	0.072748	0.054783	0.0031106	0.045569	-0.019247	0.044086	-0.017021	0.012991	0.031542	0.010356	-0.035175	0.017064	0.051629	0.008003	-0.068914	0.014674	-0.020926	0.0031834
				Ulutitaspis	-0.188	-0.51576	-0.49969	0.10416	0.00082362	0.00056374	0.17651	0.00036331	0.40175	0.00047231	-0.62163	0.00013751	0.46627	-0.67232	-0.64373	0.00011817	0.08774	0.75338	-0.00010849	-0.55748	-0.51763	0.087224
				Protopteraspis_gosseleti	-0.26884	-0.17101	0.47134	-0.093749	-0.092523	0.096919	-0.013599	-0.027952	0.099364	-0.18524	0.019167	-0.1954	-0.11929	0.056002	-0.048623	-0.050101	-0.018544	-0.028556	-0.0027907	-0.0032722	0.0085138	-0.0010521
	Total variance	1.88433			0.790285	0.156756	0.171454	0.00662695	0.0121185	0.00516957	0.00785014	0.000951918	0.0361006	0.0103166	0.0982929	0.0104885	0.0642594	0.120495	0.0979798	0.000884299	0.002207	0.145033	0.00114667	0.0807899	0.0623098	0.00281102
	Sum of ranges	10.3723			1.97333	0.81358	0.97103	0.197909	0.252738	0.166398	0.190109	0.073521	0.420997	0.229326	0.640797	0.209386	0.58556	0.728322	0.665498	0.067165	0.106284	0.781936	0.0688055	0.577972	0.526144	0.12551
		N. taxa
	DEVONIAN
		25	Lochkovian
				Rachiaspis	0.10973	0.29735	0.23295	-0.015894	-0.17999	-0.069479	0.012325	-0.005869	0.023734	-0.0054313	0.011734	0.013986	0.023508	-0.0066289	0.021768	0.0058718	0.0080364	-0.0024322	-0.0007824	0.020492	-0.049525	-0.038286
				Ulutitaspis	-0.188	-0.51576	-0.49969	0.10416	0.00082362	0.00056374	0.17651	0.00036331	0.40175	0.00047231	-0.62163	0.00013751	0.46627	-0.67232	-0.64373	0.00011817	0.08774	0.75338	-0.00010849	-0.55748	-0.51763	0.087224
				Protopteraspis_primaeva	-0.52316	0.20515	0.29536	-0.001055	0.093326	0.1244	-0.27389	0.19761	0.055334	0.13184	0.026523	-0.04958	-0.0098858	-0.0027674	0.025122	-0.097099	-0.058127	-0.00078013	0.002409	0.02409	0.022726	-0.00032861
				Protopteraspis_gosseleti	-0.26884	-0.17101	0.47134	-0.093749	-0.092523	0.096919	-0.013599	-0.027952	0.099364	-0.18524	0.019167	-0.1954	-0.11929	0.056002	-0.048623	-0.050101	-0.018544	-0.028556	-0.0027907	-0.0032722	0.0085138	-0.0010521
				Stegobranchiaspis	-0.58494	0.10951	0.36238	0.12628	-0.023662	-0.056657	0.079873	-0.030317	0.055546	0.028972	-0.093044	0.038163	0.16208	-0.05645	0.032394	-0.047908	0.031919	0.05789	0.057629	-0.0086006	0.01667	0.0038602
				Loricopteraspis	0.27047	0.025888	0.17899	0.048649	-0.035609	-0.26039	0.07294	0.23513	-0.0030999	0.14515	-0.17133	-0.040378	-0.15589	-0.13594	-0.10975	0.0033972	-0.076996	0.018966	-0.037706	0.022029	-0.004177	0.0011484
				Zascinaspis_heintzi	-0.091027	0.27737	-0.10421	-0.18425	0.063915	-0.076818	0.20465	0.148	-0.0051188	-0.084559	0.10666	0.11711	-0.002184	0.035351	-0.031617	0.063718	-0.096072	-0.042893	0.029648	-0.047509	0.0050373	-0.0008018
				Escharaspis	-0.49748	0.083753	-0.045914	0.10515	0.11214	-0.061888	-0.036822	-0.012927	0.032295	0.0065723	-0.087382	-0.058121	0.054081	-0.072192	-0.034187	0.071227	0.047272	-0.096395	0.025598	-0.056761	-0.0037596	-0.007568
				Canadapteraspis	-0.66162	0.1052	-0.2869	-0.044362	-0.12781	-0.058432	-0.15574	0.20131	0.1354	0.053568	0.076481	0.24085	0.02845	-0.024979	0.045322	0.072521	-0.036427	-0.022728	-0.01567	0.017041	0.013262	0.001828
				Miltaspis	-0.33563	-0.6199	0.20223	0.12789	0.086594	0.045024	0.13055	0.19486	0.12218	-0.23195	-0.036957	0.013744	0.022434	0.095504	-0.033487	0.012319	0.056004	0.024128	0.0020347	0.021092	0.00090413	-0.01613
				Pteraspis	-0.24559	-0.19945	-0.14734	-0.060549	0.087426	-0.20072	0.11637	0.027625	-0.20488	-0.018418	0.061475	0.033525	-0.10478	0.09779	-0.065331	-0.091961	-0.009291	-0.022956	0.0080927	0.014347	-0.0016563	0.10142
				Althaspis	0.025273	-0.19457	-0.61544	0.079753	-0.17509	0.019707	-0.081886	0.067113	0.11334	0.014473	-0.084119	0.058546	-0.14585	-0.033854	0.060214	-0.053981	0.050009	0.021595	0.065719	0.020964	-0.020945	0.0021245
				Errivaspis	0.054974	-0.37271	0.034118	0.26362	-0.07522	-0.10577	-0.027792	0.028457	-0.06012	0.019068	0.017124	0.091253	0.010257	0.072311	-0.0098407	-0.079686	0.026072	0.051542	-0.0098919	-0.072952	0.008179	0.015337
				Brachipteraspis	0.1771	0.089177	-0.34274	0.32344	0.024869	0.18517	0.084707	0.019027	-0.15425	-0.041428	-0.0075031	-0.05848	0.25718	-0.026838	0.029998	-0.04836	0.0017696	-0.011413	-0.044246	0.026856	0.020313	-0.0042361
				Rhinopteraspis	0.13911	-0.87852	-0.43126	0.22324	-0.29977	-0.20085	-0.24682	0.01982	-0.047128	0.11334	0.12874	-0.13528	0.033199	0.010884	-0.033375	0.037392	-0.00031645	0.024618	-0.012887	-0.019675	0.009052	-0.0037927
				Podolaspis	0.4914	-0.42576	0.04874	-0.39421	-0.068543	0.14529	0.14447	0.15345	0.097221	0.14163	-0.11129	0.0058746	0.0060371	0.045602	0.054236	0.0068947	0.025902	0.038733	0.0265	-0.010583	0.0071871	-0.0054391
				Larnovaspis	0.07226	-0.055597	0.042704	0.053012	0.19634	-0.019499	0.17325	0.015282	-0.052311	0.044721	0.14575	0.093135	-0.034856	-0.052084	-0.034871	-0.052628	0.048737	0.024884	0.0017184	-0.011854	-0.021631	0.0052967
				Parapteraspis	0.40809	-0.67772	0.19927	-0.16185	0.10556	0.19544	-0.084682	-0.09187	0.0537	-0.062277	-0.02048	0.073014	0.050225	-0.020822	0.068365	-0.0024296	-0.059376	-0.025596	-0.017684	0.0032356	-0.0057809	0.010359
				Unarkaspis	-0.68411	-0.23389	0.22024	0.22909	0.27967	-0.1096	-0.06504	-0.1311	-0.22235	-0.023203	-0.12253	-0.057029	-0.037624	-0.0027112	0.087144	0.11024	0.00078706	0.013545	0.03663	0.018786	-0.015533	0.0067057
				Europrotaspis	0.15955	0.38198	-0.13799	0.1732	0.23356	0.11057	0.049149	0.090339	-0.09516	-0.18674	0.21416	-0.076655	-0.056005	-0.042466	0.082283	0.011642	-0.03338	0.051974	0.014725	-0.022221	-0.0037222	-0.0092918
				Alaeckaspis	-0.078417	-0.31775	0.06721	-0.020143	-0.25899	-0.018564	0.021531	-0.015115	0.023372	-0.12644	-0.051752	-0.039829	-0.01768	-0.029769	-0.0025845	0.071052	-0.035562	0.066481	-0.03368	-0.005395	-0.0044556	-0.0018706
				Djurinaspis	0.16355	-0.062063	-0.063821	-0.047191	-0.084272	0.018915	0.08516	0.022406	0.027786	-0.057844	0.00025484	0.032333	0.035858	0.094465	0.039784	0.077363	-0.0013651	-0.026524	0.016157	0.016991	-0.010788	-0.0047743
				Mylopteraspidella	0.12391	-0.41588	-0.011982	-0.057693	0.13689	-0.12594	-0.053948	-0.018256	-0.012522	0.098595	-0.01104	-0.020201	-0.046817	-0.01578	-0.001183	-0.052349	0.047615	-0.11055	0.055308	0.0071115	0.01271	-0.00094081
				Semipodolaspis	0.14136	-0.33282	-0.050142	-0.16353	0.059926	-0.0061233	0.2518	-0.21278	-0.16222	0.046874	0.073885	0.050063	-0.074915	-0.093843	-0.049022	0.10484	0.034436	0.012925	-0.017028	0.032047	0.044017	0.0029916
				Drepanaspis	1.1366	-0.19988	0.19868	0.0042179	-0.067678	0.011935	0.0076459	0.21624	-0.22884	-0.033839	-0.026989	0.016541	0.10038	-0.11833	0.032528	-0.033798	0.025337	-0.039071	-0.031044	0.0078969	-0.027899	-0.0025084
	Total variance	1.22145			0.16573	0.104795	0.0741174	0.0258281	0.0214446	0.0140039	0.0174009	0.0127725	0.0187708	0.0102048	0.0237848	0.00758046	0.0169423	0.0215569	0.0193249	0.00380174	0.00210432	0.0246695	0.000869523	0.0131466	0.0110645	0.000812964
	Sum of ranges	13.9533			1.82071	1.2605	1.08678	0.71765	0.57944	0.45583	0.52569	0.44791	0.63059	0.3771	0.83579	0.43625	0.62216	0.77011	0.730874	0.207339	0.183812	0.86393	0.109965	0.589527	0.561647	0.139706
		N. taxa
			Pragian
		24		Gigantaspis	0.068224	-0.061946	-0.18863	0.21611	-0.051458	0.090473	0.10662	-0.27154	0.092216	0.087831	-0.091142	0.12174	0.11293	0.047992	-0.16924	-0.079723	-0.05823	-0.011237	-0.0092285	0.0094442	-0.014289	-0.0079604
				Zascinaspis_heintzi	-0.091027	0.27737	-0.10421	-0.18425	0.063915	-0.076818	0.20465	0.148	-0.0051188	-0.084559	0.10666	0.11711	-0.002184	0.035351	-0.031617	0.063718	-0.096072	-0.042893	0.029648	-0.047509	0.0050373	-0.0008018
				Miltaspis	-0.33563	-0.6199	0.20223	0.12789	0.086594	0.045024	0.13055	0.19486	0.12218	-0.23195	-0.036957	0.013744	0.022434	0.095504	-0.033487	0.012319	0.056004	0.024128	0.0020347	0.021092	0.00090413	-0.01613
				Pteraspis	-0.24559	-0.19945	-0.14734	-0.060549	0.087426	-0.20072	0.11637	0.027625	-0.20488	-0.018418	0.061475	0.033525	-0.10478	0.09779	-0.065331	-0.091961	-0.009291	-0.022956	0.0080927	0.014347	-0.0016563	0.10142
				Althaspis	0.025273	-0.19457	-0.61544	0.079753	-0.17509	0.019707	-0.081886	0.067113	0.11334	0.014473	-0.084119	0.058546	-0.14585	-0.033854	0.060214	-0.053981	0.050009	0.021595	0.065719	0.020964	-0.020945	0.0021245
				Brachipteraspis	0.1771	0.089177	-0.34274	0.32344	0.024869	0.18517	0.084707	0.019027	-0.15425	-0.041428	-0.0075031	-0.05848	0.25718	-0.026838	0.029998	-0.04836	0.0017696	-0.011413	-0.044246	0.026856	0.020313	-0.0042361
				Pavloaspis	-0.29692	-0.18413	0.060745	-0.14796	-0.20321	0.057277	-0.029512	-0.028762	0.01589	-0.18003	-0.034703	0.024449	0.039287	0.0030227	0.010488	-0.0051475	-0.037283	-0.010486	-0.0091037	-0.00080776	0.00054457	0.0013725
				Rhinopteraspis	0.13911	-0.87852	-0.43126	0.22324	-0.29977	-0.20085	-0.24682	0.01982	-0.047128	0.11334	0.12874	-0.13528	0.033199	0.010884	-0.033375	0.037392	-0.00031645	0.024618	-0.012887	-0.019675	0.009052	-0.0037927
				Podolaspis	0.4914	-0.42576	0.04874	-0.39421	-0.068543	0.14529	0.14447	0.15345	0.097221	0.14163	-0.11129	0.0058746	0.0060371	0.045602	0.054236	0.0068947	0.025902	0.038733	0.0265	-0.010583	0.0071871	-0.0054391
				Larnovaspis	0.07226	-0.055597	0.042704	0.053012	0.19634	-0.019499	0.17325	0.015282	-0.052311	0.044721	0.14575	0.093135	-0.034856	-0.052084	-0.034871	-0.052628	0.048737	0.024884	0.0017184	-0.011854	-0.021631	0.0052967
				Parapteraspis	0.40809	-0.67772	0.19927	-0.16185	0.10556	0.19544	-0.084682	-0.09187	0.0537	-0.062277	-0.02048	0.073014	0.050225	-0.020822	0.068365	-0.0024296	-0.059376	-0.025596	-0.017684	0.0032356	-0.0057809	0.010359
				Europrotaspis	0.15955	0.38198	-0.13799	0.1732	0.23356	0.11057	0.049149	0.090339	-0.09516	-0.18674	0.21416	-0.076655	-0.056005	-0.042466	0.082283	0.011642	-0.03338	0.051974	0.014725	-0.022221	-0.0037222	-0.0092918
				Woodfjordaspis	-0.062675	0.08634	0.36533	0.19694	-0.38069	-0.14073	-0.04878	-0.18896	-0.044938	0.041584	0.14996	0.05013	-0.092302	0.068795	0.011718	0.03903	0.0047701	-0.02021	-0.018147	0.012278	-0.012326	-0.0031352
				Xylaspis	-0.025343	0.37835	0.27263	0.23875	-0.098084	-0.11086	-0.0063973	-0.045175	-0.038573	-0.074497	-0.0011313	0.15185	-0.050491	-0.12057	0.029273	-0.038096	-0.011345	0.0028182	0.029005	-0.0067157	0.0071846	-0.009222
				Doryaspis	-0.4359	0.41226	0.21285	-0.30663	-0.52799	0.095061	0.22636	0.03005	-0.12291	0.15438	0.061023	-0.13183	0.10116	0.0046762	0.022814	-0.0249	-0.00029396	-0.013886	0.045982	-0.0034923	-0.0064838	0.0067886
				Dnestraspis	0.15725	-0.50089	0.16366	-0.086931	0.14111	0.14891	-0.063762	-0.092603	0.056401	-0.013714	-0.0077453	0.046274	0.036035	0.00011735	0.064498	0.0279	-0.03216	-0.024399	-0.011382	0.57151	-0.0072738	0.0076821
				Alaeckaspis	-0.078417	-0.31775	0.06721	-0.020143	-0.25899	-0.018564	0.021531	-0.015115	0.023372	-0.12644	-0.051752	-0.039829	-0.01768	-0.029769	-0.0025845	0.071052	-0.035562	0.066481	-0.03368	-0.005395	-0.0044556	-0.0018706
				Blieckaspis	-0.29196	0.04939	-0.4088	0.14546	0.092186	-0.026861	-0.074464	-0.058459	-0.0075313	-0.0095642	0.045594	-0.17017	0.026247	-0.0079977	0.019703	-0.022671	-0.093974	-0.010398	0.027176	0.014262	-0.0059652	0.0044504
				Djurinaspis	0.16355	-0.062063	-0.063821	-0.047191	-0.084272	0.018915	0.08516	0.022406	0.027786	-0.057844	0.00025484	0.032333	0.035858	0.094465	0.039784	0.077363	-0.0013651	-0.026524	0.016157	0.016991	-0.010788	-0.0047743
				Oreaspis	0.48121	0.33629	-0.036575	-0.017355	0.11549	0.046262	0.058938	0.0059493	-0.007379	0.098266	0.10271	0.059382	-0.018605	0.1307	0.053781	-0.016213	0.0099508	0.011528	0.013409	0.046301	-0.0030691	0.0030983
				Mylopteraspidella	0.12391	-0.41588	-0.011982	-0.057693	0.13689	-0.12594	-0.053948	-0.018256	-0.012522	0.098595	-0.01104	-0.020201	-0.046817	-0.01578	-0.001183	-0.052349	0.047615	-0.11055	0.055308	0.0071115	0.01271	-0.00094081
				Zascinaspis_carmani	0.31808	0.39326	-0.15218	0.25958	-0.090179	0.59105	-0.02555	-0.10689	-0.017972	-0.027429	-0.15953	0.047824	-0.14343	-0.0037419	-0.029396	0.030407	-0.022743	0.0037729	0.017295	-0.018845	0.0054063	0.002456
				Psephaspis	0.029937	-0.0024546	0.058903	-0.029409	0.17872	0.19778	-0.0072585	0.15129	-0.067081	0.11823	-0.066936	0.030054	0.090467	0.055001	-0.14468	0.066244	0.21684	0.041642	-0.26639	0.053183	-0.092655	-0.0063966
				Drepanaspis	1.1366	-0.19988	0.19868	0.0042179	-0.067678	0.011935	0.0076459	0.21624	-0.22884	-0.033839	-0.026989	0.016541	0.10038	-0.11833	0.032528	-0.033798	0.025337	-0.039071	-0.031044	0.0078969	-0.027899	-0.0025084
	Total variance	0.506468			0.111336	0.133342	0.0590334	0.0338801	0.0380979	0.0275238	0.0121081	0.0135295	0.00863658	0.011333	0.00861457	0.00672545	0.00807948	0.00403584	0.00390154	0.00233843	0.00388048	0.00138222	0.0038862	0.0138661	0.000458896	0.000478879
	Sum of ranges	11.2106			1.5725	1.29078	0.98077	0.71765	0.76155	0.7919	0.47318	0.4664	0.32706	0.38633	0.37369	0.32202	0.40303	0.25127	0.251523	0.169324	0.312912	0.177031	0.332109	0.619019	0.112968	0.11755
		N. taxa
			Emsian
		13		Rhinopteraspis	0.13911	-0.87852	-0.43126	0.22324	-0.29977	-0.20085	-0.24682	0.01982	-0.047128	0.11334	0.12874	-0.13528	0.033199	0.010884	-0.033375	0.037392	-0.00031645	0.024618	-0.012887	-0.019675	0.009052	-0.0037927
				Eucyclaspis	0.44992	0.081926	0.46082	0.25314	0.30983	0.089048	-0.15385	0.013084	0.079283	0.28131	0.078655	0.010704	-0.0058254	0.060954	-0.012597	0.025711	0.014981	0.0098713	-0.020492	-0.015114	0.0030592	-0.0059097
				Blieckaspis	-0.29196	0.04939	-0.4088	0.14546	0.092186	-0.026861	-0.074464	-0.058459	-0.0075313	-0.0095642	0.045594	-0.17017	0.026247	-0.0079977	0.019703	-0.022671	-0.093974	-0.010398	0.027176	0.014262	-0.0059652	0.0044504
				Pirumaspis	0.18713	0.12111	0.033907	-0.57931	0.15389	-0.074467	-0.31932	-0.16313	0.033376	-0.057707	0.10579	0.020079	0.11828	-0.080276	-0.12467	0.0093842	0.0043201	0.063593	0.056021	0.008263	-0.013111	-0.0050601
				Lamiaspis	-0.045819	0.13951	-0.15748	-0.22402	0.10568	-0.35162	0.17269	-0.25368	0.21072	0.076258	-0.053759	-0.040361	-0.032417	-0.030555	0.17741	-0.080658	-0.021222	0.0052692	-0.071722	-0.020747	-0.0019049	-0.0088213
				Oreaspis	0.48121	0.33629	-0.036575	-0.017355	0.11549	0.046262	0.058938	0.0059493	-0.007379	0.098266	0.10271	0.059382	-0.018605	0.1307	0.053781	-0.016213	0.0099508	0.011528	0.013409	0.046301	-0.0030691	0.0030983
				Lampraspis	0.70899	0.381	-0.016741	-0.10291	0.11205	-0.056589	0.01925	0.029251	-0.077241	0.14886	-0.10191	-0.098954	0.043941	0.10707	-0.026093	0.079279	-0.027945	0.018988	-0.010333	-0.01411	-0.0087426	0.00019412
				Protaspis	0.19568	0.32547	-0.097772	-0.0028464	-0.19276	0.22658	-0.062407	-0.029348	0.1581	0.13094	0.091053	-0.054896	-0.039063	-0.056546	0.0084459	0.068449	0.078425	-0.014255	-0.030904	-0.0028725	-0.003462	-0.0023319
				Cyrtaspidichthys	0.40775	0.42333	-0.16181	0.02376	0.13289	-0.28251	0.006819	0.11148	0.18878	-0.14199	-0.061822	-0.026666	0.077152	0.043036	-0.055232	0.062995	0.038559	-0.0081291	-0.022301	0.0051077	0.0050635	0.015617
				Tuberculaspis	0.38555	0.15874	0.81268	-0.041404	0.035708	0.13664	0.0234	-0.013091	0.15337	-0.19309	0.12102	-0.076934	-0.052566	-0.059465	-0.049738	-0.06509	0.049636	-0.022698	-0.042057	0.0031496	-0.00048124	0.010771
				Cosmaspis	0.76287	0.63018	0.096215	0.1788	-0.15517	-0.33258	-0.12235	-0.080348	0.024983	-0.16387	-0.1038	-0.017968	0.010528	0.053866	0.019488	-0.00225	0.029129	0.0029424	0.030972	0.019584	0.013879	0.00066924
				Psephaspis	0.029937	-0.0024546	0.058903	-0.029409	0.17872	0.19778	-0.0072585	0.15129	-0.067081	0.11823	-0.066936	0.030054	0.090467	0.055001	-0.14468	0.066244	0.21684	0.041642	-0.26639	0.053183	-0.092655	-0.0063966
				Drepanaspis	1.1366	-0.19988	0.19868	0.0042179	-0.067678	0.011935	0.0076459	0.21624	-0.22884	-0.033839	-0.026989	0.016541	0.10038	-0.11833	0.032528	-0.033798	0.025337	-0.039071	-0.031044	0.0078969	-0.027899	-0.0025084
	Total variance	0.616791			0.142993	0.136007	0.110996	0.0470586	0.0292419	0.037825	0.017324	0.0154335	0.0157168	0.019936	0.00812197	0.00465099	0.00318667	0.00561946	0.00656786	0.00273878	0.00507954	0.000740761	0.00623844	0.00053503	0.000729686	4.95976e-05
	Sum of ranges	10.3821			1.42856	1.5087	1.24394	0.83245	0.6096	0.5782	0.49201	0.46992	0.43956	0.4744	0.23254	0.229552	0.170846	0.24903	0.32209	0.159937	0.310814	0.102664	0.322411	0.07393	0.106534	0.0244383
		N. taxa
			Eifelian
		4		Blieckaspis	-0.29196	0.04939	-0.4088	0.14546	0.092186	-0.026861	-0.074464	-0.058459	-0.0075313	-0.0095642	0.045594	-0.17017	0.026247	-0.0079977	0.019703	-0.022671	-0.093974	-0.010398	0.027176	0.014262	-0.0059652	0.0044504
				Panamintaspis	-0.35091	-0.083437	-0.30708	-0.055331	0.22944	0.1145	0.17495	0.0082109	0.069905	0.079731	-0.026717	-0.11811	-0.044103	-0.017369	-0.028685	-0.0073291	0.009445	0.025984	0.029513	-0.0020058	0.0037351	0.00051895
				Psephaspis	0.029937	-0.0024546	0.058903	-0.029409	0.17872	0.19778	-0.0072585	0.15129	-0.067081	0.11823	-0.066936	0.030054	0.090467	0.055001	-0.14468	0.066244	0.21684	0.041642	-0.26639	0.053183	-0.092655	-0.0063966
				Psammosteus	-0.19864	0.31772	-0.23679	-0.4753	0.02663	0.07289	-0.26764	-0.0083548	-0.31478	-0.074726	-0.14224	0.057106	-0.072788	0.0669	0.0097788	-0.05058	0.043806	0.0030201	-0.054133	-0.022048	0.011033	-0.0052872
	Total variance	0.33544			0.0280233	0.0301941	0.0404166	0.069342	0.00812168	0.00872177	0.0334104	0.00809854	0.0276706	0.00759352	0.00615061	0.0123199	0.00537211	0.00184555	0.00568779	0.00248764	0.0167015	0.000539668	0.0193672	0.00101709	0.00233281	2.58918e-05
	Sum of ranges	5.32026			0.380847	0.401157	0.467703	0.62076	0.20281	0.224641	0.44259	0.209749	0.384685	0.192956	0.187834	0.227276	0.163255	0.084269	0.164383	0.116824	0.310814	0.05204	0.295903	0.075231	0.103688	0.010847
		N. taxa
			Givetian-Frasnian
		2		Psammosteus	-0.19864	0.31772	-0.23679	-0.4753	0.02663	0.07289	-0.26764	-0.0083548	-0.31478	-0.074726	-0.14224	0.057106	-0.072788	0.0669	0.0097788	-0.05058	0.043806	0.0030201	-0.054133	-0.022048	0.011033	-0.0052872
				Helaspis	0.044791	0.40297	0.47791	-0.084574	-0.21009	-0.070246	0.12034	-0.11445	0.044499	-0.039666	0.027237	0.12486	0.003371	-0.042118	0.15461	-0.034522	-0.14242	0.034488	-0.044664	0.12839	-0.068416	-0.037834
	Total variance	0.618302			0.0296293	0.00363378	0.255398	0.0763334	0.0280182	0.010244	0.0752642	0.0056281	0.0645407	0.000614602	0.0143612	0.0022953	0.0029001	0.00594246	0.010488	0.00012893	0.0173401	0.000495114	4.4831e-05	0.0113158	0.00315607	0.000529647
	Sum of ranges	3.77527			0.243431	0.08525	0.7147	0.390726	0.23672	0.143136	0.38798	0.106095	0.359279	0.03506	0.169477	0.067754	0.076159	0.109018	0.144831	0.016058	0.186226	0.0314679	0.009469	0.150438	0.079449	0.0325468

## Sheet: Foglio7
		DISCRETE CHARACTERS
		Diversity
		Pridoli	4
		Lochkovian	25
		Pragian	24
		Emsian	13
		Eifelian	4
		Givetian-Frasnian	2
		Disparity variance
		Pridoli	0.454783
		Lochkovian	0.501614
		Pragian	0.48943
		Emsian	0.471841
		Eifelian	0.473261
		Givetian-Frasnian	0.434787
		Disparity ranges
		Pridoli	6.56716
		Lochkovian	13.8251
		Pragian	13.7582
		Emsian	11.0038
		Eifelian	6.75614
		Givetian-Frasnian	3.64207
		CONTINUOUS CHARACTERS
		Diversity
		Pridoli	4
		Lochkovian	25
		Pragian	24
		Emsian	13
		Eifelian	4
		Givetian-Frasnian	2
		Disparity variance
		Pridoli	1.88433
		Lochkovian	1.22145
		Pragian	0.506468
		Emsian	0.616791
		Eifelian	0.33544
		Givetian-Frasnian	0.618302
		Disparity ranges
		Pridoli	10.3723
		Lochkovian	13.9533
		Pragian	11.2106
		Emsian	10.3821
		Eifelian	5.32026
		Givetian-Frasnian	3.77527
